# Supplementary material for: Engineered bacterial voltage-gated sodium channel platform for cardiac gene therapy
Source: Nat Commun. 2022 Feb 2;13:620. doi: 10.1038/s41467-022-28251-6 (PMC8810800; doi:10.1038/s41467-022-28251-6)
Supplement: Supplementary file 9 — Source Data [file 41467_2022_28251_MOESM9_ESM.xlsx]

## Sheet: Fig 1
Fig. 1: Human codon optimization of BacNav gene improves expression of functional channels																			Figure 1g		bSheP	hSheP	h2SheP
Figure 1d																				0	-76.782	-75.287	-75.043
Relative GFP	bSheP	hSheP	h2SheP																	0.028962	-76.843	-75.317	-74.982
	1	1.42151	1.67968																	0.057924	-76.782	-75.287	-75.073
																				0.086886	-76.843	-75.287	-75.043
Figure 1f		Mean				SEM														0.115848	-76.843	-75.287	-74.982
	V (mV)	bSheP	hSheP	h2SheP		bShePA	hShePA	h2ShePA												0.14481	-76.782	-75.317	-75.012
	60	-1.11343	-4.49649	-7.82033		0.302941	1.95263	1.69193												0.173772	-76.843	-75.256	-75.012
	50	-10.4549	-31.6947	-55.7559		1.22644	5.08409	2.39591												0.202734	-76.782	-75.317	-75.073
	40	-23.2824	-70.0626	-111.838		2.16795	7.96106	5.88324												0.231696	-76.813	-75.287	-75.043
	30	-37.0865	-110.864	-170.527		3.10143	11.8534	9.28364												0.260658	-76.813	-75.287	-74.982
	20	-50.6188	-150.156	-229.386		4.05675	16.9012	12.5829												0.28962	-76.813	-75.317	-74.982
	10	-57.5661	-180.529	-288.01		4.89873	23.6392	16.0145												0.318582	-76.843	-75.287	-75.012
	0	-50.987	-191.878	-311.648		4.91701	33.3601	17.4417												0.347544	-76.813	-75.256	-75.043
	-10	-26.6948	-153.263	-205.424		2.69832	34.2334	11.8891												0.376488	-76.813	-75.256	-74.982
	-20	-7.10398	-39.6153	-59.3726		0.670269	9.67524	4.96452												0.405468	-76.813	-75.195	-75.012
	-30	-0.653798	-5.62706	-20.7484		0.142933	1.34653	3.93895												0.434412	-76.782	-75.226	-75.012
	-40	0.402245	-0.373303	-1.27396		0.0640496	0.135258	0.161041												0.463392	-76.813	-75.226	-75.012
																				0.492336	-76.843	-75.256	-75.012
																				0.521316	-76.813	-75.226	-75.043
Figure 1h	bSheP					hSheP					h2SheP									0.55026	-76.843	-75.317	-75.043
	64.5382	52.2066	70.0739	31.594	90.6415	402.396	96.1772	199.195	208.782	109.904	238.98	212.877	344.744	277.415	254.371					0.57924	-76.843	-75.287	-75.043
																				0.608184	-76.843	-75.256	-74.982
Figure 1i	bSheP					hSheP					h2SheP									0.637164	-76.843	-75.256	-75.012
	48.852	39.636	45.432	44.064	52.776	87.372	88.74	42.948	53.136	61.2	43.632	50.544	90.468	73.296	112.14					0.666108	-76.843	-75.317	-74.982
																				0.695088	-76.874	-75.226	-75.012
																				0.724032	-76.782	-75.287	-75.012
Figure 1j	bSheP					hSheP					h2SheP									0.753012	-76.843	-75.256	-75.073
	-73.7	-77.4	-76.5	-77.4	-75.5	-76.6	-73.9	-76.1	-76.7	-75.3	-75.6	-73.7	-75	-71.8	-75.4					0.781956	-76.782	-75.256	-75.012
																				0.810936	-76.813	-75.287	-75.012
																				0.83988	-76.782	-75.226	-75.012
																				0.86886	-76.752	-75.256	-75.012
																				0.897804	-76.782	-75.256	-75.012
																				0.926784	-76.813	-75.287	-75.043
																				0.955728	-76.813	-75.287	-75.043
																				0.984708	-76.782	-75.287	-75.073
																				1.01365	-76.813	-75.226	-75.012
																				1.04263	-76.782	-75.256	-75.043
																				1.07158	-76.843	-75.256	-75.043
																				1.10056	-76.813	-75.226	-74.951
																				1.1295	-76.782	-75.287	-75.012
																				1.15848	-76.813	-75.256	-75.012
																				1.18742	-76.813	-75.287	-75.012
																				1.2164	-76.813	-75.287	-75.012
																				1.24535	-76.813	-75.287	-75.043
																				1.27433	-76.782	-75.256	-75.043
																				1.30327	-76.843	-75.287	-75.012
																				1.33225	-76.843	-75.256	-75.043
																				1.3612	-76.752	-75.256	-75.104
																				1.39018	-76.843	-75.287	-75.012
																				1.41912	-76.813	-75.256	-75.043
																				1.4481	-76.813	-75.226	-74.982
																				1.47704	-76.813	-75.256	-75.043
																				1.50602	-76.782	-75.317	-75.073
																				1.53497	-76.782	-75.256	-75.012
																				1.56395	-76.843	-75.256	-75.043
																				1.59289	-76.782	-75.256	-75.012
																				1.62187	-76.813	-75.287	-75.012
																				1.65082	-76.782	-75.287	-74.982
																				1.6798	-76.782	-75.256	-74.982
																				1.70874	-76.782	-75.256	-75.012
																				1.73772	-76.813	-75.256	-75.012
																				1.76666	-76.813	-75.195	-75.012
																				1.79564	-76.813	-75.287	-74.982
																				1.82459	-76.782	-75.287	-75.012
																				1.85357	-76.843	-75.317	-75.012
																				1.88251	-76.813	-75.317	-75.043
																				1.91149	-76.813	-75.317	-75.012
																				1.94044	-76.813	-75.317	-75.012
																				1.96942	-76.843	-75.287	-75.043
																				1.99836	-76.813	-75.317	-75.043
																				2.02734	-76.843	-75.287	-75.012
																				2.05628	-76.782	-75.287	-75.043
																				2.08526	-76.843	-75.256	-75.012
																				2.11421	-76.813	-75.287	-75.043
																				2.14319	-76.813	-75.317	-75.012
																				2.17213	-76.813	-75.317	-75.073
																				2.20111	-76.782	-75.287	-75.043
																				2.23006	-76.813	-75.287	-75.043
																				2.25904	-76.782	-75.287	-75.012
																				2.28798	-76.843	-75.256	-74.982
																				2.31696	-76.843	-75.287	-74.982
																				2.3459	-76.813	-75.256	-75.043
																				2.37488	-76.782	-75.287	-75.073
																				2.40383	-76.813	-75.287	-74.982
																				2.43281	-76.843	-75.287	-75.043
																				2.46175	-76.843	-75.256	-75.043
																				2.49073	-76.813	-75.256	-75.043
																				2.51968	-76.843	-75.256	-75.012
																				2.54866	-76.843	-75.256	-75.043
																				2.5776	-76.843	-75.287	-75.043
																				2.60658	-76.843	-75.226	-75.012
																				2.63552	-76.843	-75.256	-75.073
																				2.6645	-76.843	-75.256	-75.012
																				2.69345	-76.843	-75.256	-75.073
																				2.72243	-76.813	-75.256	-75.012
																				2.75137	-76.843	-75.226	-75.043
																				2.78035	-76.843	-75.256	-75.043
																				2.8093	-76.874	-75.287	-75.073
																				2.83828	-76.813	-75.256	-75.073
																				2.86722	-76.813	-75.256	-75.012
																				2.8962	-76.874	-75.287	-75.073
																				2.92514	-76.782	-75.287	-75.073
																				2.95412	-76.843	-75.287	-75.073
																				2.98307	-76.874	-75.256	-75.073
																				3.01205	-76.813	-75.287	-75.104
																				3.04099	-76.813	-75.256	-75.043
																				3.06997	-76.843	-75.287	-75.043
																				3.09892	-76.843	-75.256	-74.982
																				3.1279	-76.843	-75.287	-75.073
																				3.15684	-76.843	-75.256	-75.043
																				3.18582	-76.843	-75.287	-75.073
																				3.21476	-76.813	-75.195	-75.104
																				3.24374	-58.411	-54.382	-75.104
																				3.27269	-54.993	-52.734	-75.073
																				3.30167	-50.11	-48.92	-75.073
																				3.33061	-45.044	-44.952	-75.043
																				3.35959	-39.948	-40.924	-75.043
																				3.38854	-34.668	-36.774	-75.043
																				3.41752	-29.327	-32.288	-75.043
																				3.44646	-23.682	-27.74	-75.012
																				3.47544	-17.975	-22.888	-74.982
																				3.50438	-12.177	-17.761	-75.012
																				3.53336	-6.3171	-12.421	-75.012
																				3.56231	-0.33569	-6.9885	-75.043
																				3.59129	-7.782	-20.844	-75.043
																				3.62016	-8.6975	-18.188	-75.043
																				3.64932	-8.3618	-18.219	-75.043
																				3.67812	-8.5144	-18.677	-75.043
																				3.70728	-8.5754	-18.951	-54.047
																				3.73608	-8.5754	-19.287	-52.551
																				3.76488	-8.606	-19.501	-49.53
																				3.79404	-8.6365	-19.684	-46.021
																				3.82284	-8.6365	-19.867	-42.45
																				3.852	-8.606	-19.928	-38.849
																				3.8808	-8.6365	-19.958	-34.821
																				3.90996	-8.5449	-20.02	-30.64
																				3.93876	-8.4839	-19.897	-26.245
																				3.96792	-8.3923	-19.775	-21.423
																				3.99672	-8.2703	-19.562	-16.296
																				4.02588	-8.1177	-19.348	-10.986
																				4.05468	-7.9651	-19.012	-7.3853
																				4.08348	-7.7515	-18.677	-21.973
																				4.11264	-7.5378	-18.28	-21.118
																				4.14144	-7.2327	-17.731	-21.393
																				4.1706	-7.0496	-17.151	-21.637
																				4.1994	-6.7444	-16.479	-21.79
																				4.22856	-6.4697	-15.747	-21.759
																				4.25736	-6.134	-14.893	-21.515
																				4.28652	-5.7983	-13.916	-21.271
																				4.31532	-5.4626	-12.848	-20.782
																				4.34412	-5.0354	-11.627	-19.989
																				4.37328	-4.6082	-10.254	-19.104
																				4.40208	-4.1199	-8.7891	-17.822
																				4.43124	-3.7231	-7.1106	-16.327
																				4.46004	-3.0823	-5.249	-14.587
																				4.4892	-2.655	-3.0212	-12.299
																				4.518	-2.0752	-0.67139	-9.613
																				4.54716	-1.5564	2.0752	-6.2561
																				4.57596	-1.0376	5.188	-2.2888
																				4.60512	-0.39673	8.5449	2.594
																				4.63392	0.18311	12.36	8.4229
																				4.66272	0.82397	16.388	15.198
																				4.69188	1.4343	20.782	22.644
																				4.72068	2.1362	25.36	30.304
																				4.74984	2.8381	29.999	37.628
																				4.77864	3.54	34.485	43.945
																				4.8078	4.2419	38.849	49.011
																				4.8366	5.0354	42.908	52.856
																				4.86576	5.7983	46.448	55.389
																				4.89456	6.6833	49.622	57.22
																				4.92336	7.4768	52.338	58.319
																				4.95252	8.3313	54.626	58.99
																				4.98132	9.2468	56.458	59.418
																				5.01048	10.101	58.014	59.662
																				5.03928	11.047	59.326	59.814
																				5.06844	12.024	60.303	59.875
																				5.09724	12.909	61.157	59.937
																				5.1264	13.947	61.768	60.028
																				5.1552	14.801	62.286	60.028
																				5.18436	15.808	62.683	60.028
																				5.21316	16.724	62.958	59.998
																				5.24196	17.7	63.171	60.028
																				5.27112	18.616	63.354	59.967
																				5.29992	19.531	63.568	60.028
																				5.32908	20.477	63.629	59.937
																				5.35788	21.454	63.69	59.937
																				5.38704	22.369	63.751	59.906
																				5.41584	23.315	63.69	59.875
																				5.445	24.231	63.782	59.845
																				5.4738	25.024	63.751	59.906
																				5.5026	26.001	63.751	59.845
																				5.53176	26.825	63.721	59.845
																				5.56056	27.649	63.751	59.845
																				5.58972	28.473	63.721	59.845
																				5.61852	29.327	63.751	59.814
																				5.64768	30.06	63.69	59.753
																				5.67648	30.792	63.721	59.784
																				5.70564	31.586	63.66	59.753
																				5.73444	32.318	63.66	59.662
																				5.7636	32.99	63.69	59.753
																				5.7924	33.722	63.69	59.662
																				5.8212	34.424	63.66	59.631
																				5.85036	35.065	63.66	59.723
																				5.87916	35.797	63.66	59.601
																				5.90832	36.407	63.66	59.601
																				5.93712	36.987	63.629	59.54
																				5.96628	37.506	63.69	59.54
																				5.99508	38.055	63.599	59.54
																				6.02424	38.513	63.629	59.509
																				6.05304	39.063	63.629	59.57
																				6.08184	39.551	63.599	59.509
																				6.111	40.039	63.538	59.509
																				6.1398	40.466	63.599	59.479
																				6.16896	40.924	63.568	59.479
																				6.19776	41.26	63.538	59.479
																				6.22692	41.687	63.507	59.448
																				6.25572	42.053	63.477	59.479
																				6.28488	42.45	63.446	59.448
																				6.31368	42.816	63.477	59.387
																				6.34284	43.152	63.477	59.418
																				6.37164	43.488	63.385	59.418
																				6.40044	43.793	63.385	59.418
																				6.4296	44.067	63.354	59.357
																				6.4584	44.342	63.354	59.326
																				6.48756	44.617	63.324	59.387
																				6.51636	44.891	63.354	59.387
																				6.54552	45.197	63.293	59.387
																				6.57432	45.41	63.354	59.296
																				6.60348	45.654	63.354	59.326
																				6.63228	45.929	63.263	59.326
																				6.66108	46.112	63.293	59.296
																				6.69024	46.417	63.232	59.265
																				6.71904	46.57	63.324	59.265
																				6.7482	46.753	63.293	59.296
																				6.777	46.967	63.263	59.265
																				6.80616	47.15	63.293	59.204
																				6.83496	47.363	63.232	59.204
																				6.86412	47.546	63.232	59.204
																				6.89292	47.76	63.202	59.204
																				6.92208	47.943	63.293	59.235
																				6.95088	48.065	63.232	59.204
																				6.97968	48.248	63.202	59.174
																				7.00884	48.37	63.202	59.296
																				7.03764	48.462	63.171	59.174
																				7.0668	48.676	63.202	59.235
																				7.0956	48.737	63.202	59.204
																				7.12476	48.889	63.171	59.235
																				7.15356	49.011	63.202	59.113
																				7.18272	49.133	63.171	59.174
																				7.21152	49.225	63.171	59.052
																				7.24032	49.286	63.171	59.174
																				7.26948	49.469	63.11	59.082
																				7.29828	49.591	63.11	59.082
																				7.32744	49.683	63.049	59.082
																				7.35624	49.744	63.049	59.082
																				7.3854	49.805	63.08	59.113
																				7.4142	49.866	63.11	59.113
																				7.44336	50.049	63.08	59.113
																				7.47216	50.049	63.11	59.082
																				7.50132	50.14	63.11	59.052
																				7.53012	50.201	63.08	59.021
																				7.55892	50.262	63.019	59.052
																				7.58808	50.262	63.019	59.113
																				7.61688	50.323	62.988	59.082
																				7.64604	50.293	63.019	59.021
																				7.67484	50.446	63.049	59.082
																				7.704	50.507	63.049	59.052
																				7.7328	50.446	63.049	59.052
																				7.76196	50.537	62.988	58.96
																				7.79076	50.598	63.049	58.99
																				7.81956	50.69	63.019	58.96
																				7.84872	50.751	62.988	58.99
																				7.87752	50.751	63.019	58.99
																				7.90668	50.873	62.988	59.021
																				7.93548	50.903	62.927	59.021
																				7.96464	50.903	62.988	58.96
																				7.99344	50.964	62.988	58.929
																				8.0226	50.934	62.927	58.96
																				8.0514	50.964	62.897	59.021
																				8.08056	51.025	62.897	58.899
																				8.10936	51.025	62.897	58.96
																				8.13816	51.117	62.805	58.899
																				8.16732	51.147	62.805	58.899
																				8.19612	51.117	62.805	58.899
																				8.22528	51.147	62.775	58.96
																				8.25408	51.27	62.805	58.96
																				8.28324	51.27	62.805	58.96
																				8.31204	51.3	62.805	58.929
																				8.3412	51.27	62.805	58.96
																				8.37	51.392	62.744	58.899
																				8.3988	51.422	62.775	58.929
																				8.42796	51.422	62.744	58.838
																				8.45676	51.453	62.805	58.929
																				8.48592	51.453	62.775	58.899
																				8.51472	51.483	62.775	58.868
																				8.54388	51.392	62.775	58.838
																				8.57268	51.453	62.714	58.899
																				8.60184	51.422	62.744	58.868
																				8.63064	51.483	62.714	58.899
																				8.6598	51.514	62.775	58.899
																				8.6886	51.483	62.714	58.868
																				8.7174	51.544	62.683	58.899
																				8.74656	51.544	62.653	58.838
																				8.77536	51.544	62.653	58.838
																				8.80452	51.575	62.622	58.838
																				8.83332	51.575	62.653	58.807
																				8.86248	51.605	62.622	58.807
																				8.89128	51.575	62.683	58.807
																				8.92044	51.605	62.683	58.777
																				8.94924	51.605	62.683	58.777
																				8.97804	51.605	62.653	58.807
																				9.0072	51.575	62.622	58.807
																				9.036	51.605	62.653	58.807
																				9.06516	51.575	62.622	58.777
																				9.09396	51.605	62.653	58.777
																				9.12312	51.575	62.592	58.777
																				9.15192	51.605	62.561	58.777
																				9.18108	51.605	62.622	58.777
																				9.20988	51.575	62.622	58.746
																				9.23904	51.544	62.653	58.746
																				9.26784	51.544	62.592	58.716
																				9.29664	51.544	62.561	58.777
																				9.3258	51.544	62.561	58.716
																				9.3546	51.544	62.531	58.746
																				9.38376	51.544	62.531	58.746
																				9.41256	51.544	62.561	58.685
																				9.44172	51.483	62.5	58.685
																				9.47052	51.514	62.561	58.685
																				9.49968	51.483	62.561	58.685
																				9.52848	51.453	62.531	58.746
																				9.55728	51.422	62.561	58.655
																				9.58644	51.422	62.469	58.685
																				9.61524	51.422	62.531	58.685
																				9.6444	51.392	62.469	58.655
																				9.6732	51.392	62.5	58.594
																				9.70236	51.331	62.469	58.594
																				9.73116	51.392	62.469	58.685
																				9.76032	51.392	62.408	58.594
																				9.78912	51.361	62.439	58.655
																				9.81828	51.331	62.5	58.655
																				9.84708	51.361	62.469	58.563
																				9.87588	51.3	62.439	58.594
																				9.90504	51.27	62.408	58.655
																				9.93384	51.27	62.408	58.563
																				9.963	51.239	62.378	58.563
																				9.9918	51.208	62.378	58.594
																				10.021	51.147	62.317	58.563
																				10.0498	51.086	62.317	58.563
																				10.0789	51.056	62.378	58.563
																				10.1077	51.025	62.317	58.563
																				10.1365	51.056	62.256	58.563
																				10.1657	50.995	62.225	58.533
																				10.1945	50.964	62.195	58.533
																				10.2236	50.964	62.164	58.563
																				10.2524	50.903	62.164	58.502
																				10.2816	50.934	62.134	58.472
																				10.3104	50.873	62.103	58.533
																				10.3396	50.873	62.073	58.502
																				10.3684	50.812	62.103	58.533
																				10.3975	50.781	62.103	58.502
																				10.4263	50.72	62.134	58.502
																				10.4551	50.751	62.073	58.533
																				10.4843	50.72	62.134	58.533
																				10.5131	50.69	62.134	58.533
																				10.5422	50.598	62.134	58.472
																				10.571	50.598	62.134	58.472
																				10.6002	50.659	62.134	58.533
																				10.629	50.537	62.103	58.472
																				10.6582	50.568	62.134	58.502
																				10.687	50.507	62.164	58.411
																				10.7158	50.476	62.103	58.441
																				10.7449	50.476	62.134	58.441
																				10.7737	50.415	62.134	58.472
																				10.8029	50.354	62.103	58.441
																				10.8317	50.323	62.103	58.411
																				10.8608	50.262	62.103	58.411
																				10.8896	50.262	62.073	58.38
																				10.9188	50.262	62.042	58.441
																				10.9476	50.171	62.073	58.441
																				10.9768	50.232	62.042	58.441
																				11.0056	50.14	61.951	58.472
																				11.0344	50.079	62.012	58.472
																				11.0635	50.049	62.012	58.411
																				11.0923	50.079	62.012	58.411
																				11.1215	50.049	62.012	58.411
																				11.1503	50.018	62.012	58.411
																				11.1794	49.957	62.012	58.411
																				11.2082	49.957	61.951	58.441
																				11.2374	49.927	62.012	58.38
																				11.2662	49.866	61.951	58.38
																				11.295	49.835	61.981	58.38
																				11.3242	49.805	61.951	58.319
																				11.353	49.713	61.951	58.38
																				11.3821	49.683	61.951	58.38
																				11.4109	49.683	61.92	58.38
																				11.4401	49.652	61.92	58.38
																				11.4689	49.591	61.89	58.411
																				11.498	49.591	61.89	58.38
																				11.5268	49.469	61.89	58.411
																				11.556	49.438	61.859	58.35
																				11.5848	49.469	61.829	58.319
																				11.6136	49.377	61.859	58.38
																				11.6428	49.377	61.829	58.38
																				11.6716	49.347	61.768	58.35
																				11.7007	49.316	61.829	58.319
																				11.7295	49.286	61.89	58.35
																				11.7587	49.225	61.737	58.319
																				11.7875	49.225	61.829	58.258
																				11.8166	49.194	61.707	58.289
																				11.8454	49.133	61.707	58.319
																				11.8742	49.103	61.707	58.319
																				11.9034	49.103	61.737	58.289
																				11.9322	49.011	61.676	58.289
																				11.9614	48.889	61.707	58.289
																				11.9902	48.95	61.707	58.289
																				12.0193	48.889	61.646	58.289
																				12.0481	48.828	61.707	58.258
																				12.0773	48.798	61.646	58.258
																				12.1061	48.767	61.615	58.228
																				12.1352	48.706	61.584	58.289
																				12.164	48.676	61.584	58.258
																				12.1928	48.615	61.523	58.258
																				12.222	48.615	61.554	58.258
																				12.2508	48.553	61.523	58.228
																				12.28	48.523	61.554	58.258
																				12.3088	48.462	61.493	58.289
																				12.3379	48.462	61.462	58.289
																				12.3667	48.401	61.462	58.289
																				12.3959	48.401	61.462	58.258
																				12.4247	48.309	61.34	58.258
																				12.4535	48.279	61.432	58.228
																				12.4826	48.309	61.432	58.228
																				12.5114	48.248	61.462	58.228
																				12.5406	48.187	61.462	58.197
																				12.5694	48.187	61.432	58.197
																				12.5986	48.157	61.401	58.197
																				12.6274	48.126	61.432	58.228
																				12.6565	48.126	61.462	58.197
																				12.6853	48.065	61.371	58.197
																				12.7145	48.035	61.401	58.228
																				12.7433	48.004	61.34	58.167
																				12.7721	48.004	61.34	58.167
																				12.8012	47.913	61.371	58.197
																				12.83	47.882	61.371	58.197
																				12.8592	47.821	61.401	58.197
																				12.888	47.791	61.401	58.167
																				12.9172	47.852	61.371	58.136
																				12.946	47.729	61.401	58.105
																				12.9751	47.699	61.401	58.105
																				13.0039	47.668	61.371	58.167
																				13.0327	47.638	61.371	58.228
																				13.0619	47.821	61.34	58.167
																				13.0907	47.302	61.371	58.197
																				13.1198	47.485	61.371	58.167
																				13.1486	47.424	61.34	58.136
																				13.1778	47.485	61.371	58.167
																				13.2066	47.333	61.31	58.136
																				13.2358	47.363	61.31	58.105
																				13.2646	47.302	61.249	58.197
																				13.2937	47.211	61.249	58.105
																				13.3225	47.272	61.218	58.136
																				13.3513	47.119	61.249	58.105
																				13.3805	47.18	61.188	58.044
																				13.4093	47.119	61.188	58.167
																				13.4384	47.089	61.157	58.136
																				13.4672	47.058	61.249	58.044
																				13.4964	46.997	61.188	58.105
																				13.5252	46.997	61.096	58.136
																				13.5544	46.936	61.157	58.136
																				13.5832	46.875	61.066	58.136
																				13.612	46.844	61.066	58.105
																				13.6411	46.753	61.035	58.044
																				13.6699	46.722	61.096	58.044
																				13.6991	46.753	61.096	58.136
																				13.7279	46.753	61.157	58.044
																				13.757	46.661	61.066	58.105
																				13.7858	46.57	61.066	58.014
																				13.815	46.6	61.066	58.014
																				13.8438	46.6	61.005	58.014
																				13.873	46.539	60.974	58.014
																				13.9018	46.478	60.974	58.197
																				13.9306	46.448	61.035	58.136
																				13.9597	46.356	60.974	58.289
																				13.9885	46.326	60.913	58.105
																				14.0177	46.295	60.944	58.044
																				14.0465	46.265	61.005	57.983
																				14.0756	46.173	60.913	57.983
																				14.1044	46.204	60.913	57.953
																				14.1336	46.143	60.852	58.014
																				14.1624	46.082	60.883	57.953
																				14.1912	46.051	60.791	58.014
																				14.2204	45.929	60.822	57.953
																				14.2492	45.959	60.699	58.044
																				14.2783	45.898	60.852	58.136
																				14.3071	45.868	60.822	57.983
																				14.3363	45.776	60.791	57.953
																				14.3651	45.685	60.822	57.922
																				14.3942	45.685	60.76	58.044
																				14.423	45.654	60.638	57.922
																				14.4522	45.563	60.638	58.014
																				14.481	45.563	60.669	57.983
																				14.5098	45.502	60.669	58.014
																				14.539	45.502	60.669	58.014
																				14.5678	45.41	60.608	58.014
																				14.5969	45.41	60.577	58.014
																				14.6257	45.38	60.577	57.953
																				14.6549	45.349	60.669	57.953
																				14.6837	45.349	60.547	57.953
																				14.7128	45.288	60.577	57.922
																				14.7416	45.227	60.577	57.922
																				14.7704	45.197	60.516	57.983
																				14.7996	45.197	60.516	57.983
																				14.8284	45.105	60.486	57.953
																				14.8576	45.105	60.486	57.892
																				14.8864	45.044	60.577	57.953
																				14.9155	45.013	60.486	57.953
																				14.9443	45.013	60.516	57.983
																				14.9735	45.044	60.486	57.953
																				15.0023	44.983	60.486	57.983
																				15.0314	44.922	60.455	58.014
																				15.0602	44.922	60.486	57.953
																				15.089	44.8	60.455	57.953
																				15.1182	44.83	60.425	58.014
																				15.147	44.8	60.486	57.953
																				15.1762	44.678	60.486	57.983
																				15.205	44.678	60.455	57.983
																				15.2341	44.617	60.425	57.953
																				15.2629	44.556	60.425	57.922
																				15.2921	44.525	60.394	57.953
																				15.3209	44.495	60.394	57.922
																				15.3497	44.495	60.364	57.861
																				15.3788	44.434	60.333	57.953
																				15.4076	44.403	60.303	57.953
																				15.4368	44.281	60.333	58.014
																				15.4656	44.281	60.303	57.922
																				15.4948	44.281	60.333	57.922
																				15.5236	44.189	60.303	57.953
																				15.5527	44.159	60.242	57.922
																				15.5815	44.128	60.303	57.892
																				15.6107	44.128	60.242	57.892
																				15.6395	44.067	60.242	57.892
																				15.6683	44.037	60.15	57.861
																				15.6974	43.976	60.15	57.861
																				15.7262	43.915	60.12	57.892
																				15.7554	43.915	60.12	57.861
																				15.7842	43.884	60.12	57.892
																				15.8134	43.884	60.059	57.892
																				15.8422	43.823	60.059	57.892
																				15.8713	43.793	59.998	57.861
																				15.9001	43.762	59.998	57.892
																				15.9289	43.64	60.028	57.861
																				15.9581	43.579	59.937	57.861
																				15.9869	43.518	59.998	57.922
																				16.016	43.488	59.967	57.922
																				16.0448	43.457	59.937	57.892
																				16.074	43.365	59.937	57.892
																				16.1028	43.335	59.937	57.922
																				16.132	43.335	59.845	57.861
																				16.1608	43.274	59.875	57.892
																				16.1899	43.243	59.845	57.831
																				16.2187	43.121	59.906	57.861
																				16.2475	43.152	59.814	57.892
																				16.2767	43.091	59.784	57.892
																				16.3055	43.03	59.723	57.861
																				16.3346	42.999	59.753	57.892
																				16.3634	42.938	59.662	57.861
																				16.3926	42.908	59.723	57.892
																				16.4214	42.847	59.723	57.831
																				16.4506	42.786	59.631	57.861
																				16.4794	42.725	59.631	57.861
																				16.5082	42.725	59.57	57.861
																				16.5373	42.603	59.601	57.861
																				16.5661	42.603	59.601	57.8
																				16.5953	42.542	59.57	57.861
																				16.6241	42.511	59.601	57.831
																				16.6532	42.511	59.57	57.892
																				16.682	42.45	59.57	57.892
																				16.7112	42.419	59.57	57.831
																				16.74	42.358	59.54	57.831
																				16.7692	42.358	59.479	57.831
																				16.798	42.297	59.54	57.831
																				16.8268	42.236	59.509	57.831
																				16.8559	42.206	59.479	57.861
																				16.8847	42.145	59.54	57.8
																				16.9139	42.145	59.448	57.831
																				16.9427	42.023	59.448	57.861
																				16.9718	41.992	59.448	57.831
																				17.0006	41.931	59.418	57.831
																				17.0298	41.901	59.387	57.831
																				17.0586	41.84	59.418	57.831
																				17.0874	41.84	59.357	57.831
																				17.1166	41.809	59.357	57.77
																				17.1454	41.748	59.387	57.892
																				17.1745	41.687	59.387	57.77
																				17.2033	41.565	59.296	57.8
																				17.2325	41.534	59.296	57.8
																				17.2613	41.504	59.296	57.831
																				17.2904	41.412	59.326	57.77
																				17.3192	41.382	59.296	57.831
																				17.3484	41.351	59.357	57.8
																				17.3772	41.26	59.326	57.8
																				17.406	41.26	59.204	57.831
																				17.4352	41.229	59.265	57.831
																				17.464	41.229	59.204	57.831
																				17.4931	41.107	59.204	57.77
																				17.5219	41.107	59.174	57.831
																				17.5511	40.985	59.113	57.739
																				17.5799	40.924	59.113	57.8
																				17.609	40.894	59.082	57.77
																				17.6378	40.863	59.082	57.8
																				17.6666	40.771	59.021	57.77
																				17.6958	40.71	59.052	57.77
																				17.7246	40.68	59.052	57.77
																				17.7538	40.619	59.052	57.77
																				17.7826	40.588	59.021	57.739
																				17.8117	40.497	58.99	57.77
																				17.8405	40.466	59.052	57.709
																				17.8697	40.436	58.99	57.709
																				17.8985	40.436	58.99	57.77
																				17.9276	40.314	58.96	57.739
																				17.9564	40.314	58.929	57.739
																				17.9852	40.253	58.96	57.739
																				18.0144	40.222	58.899	57.739
																				18.0432	40.131	58.899	57.709
																				18.0724	40.131	58.929	57.739
																				18.1012	40.07	58.899	57.709
																				18.1303	40.1	58.838	57.739
																				18.1591	40.039	58.868	57.678
																				18.1883	39.917	58.777	57.678
																				18.2171	39.856	58.807	57.678
																				18.2459	39.825	58.807	57.709
																				18.275	39.825	58.746	57.617
																				18.3038	39.734	58.746	57.678
																				18.333	39.764	58.685	57.739
																				18.3618	39.642	58.594	57.648
																				18.391	39.673	58.594	57.678
																				18.4198	39.581	58.655	57.678
																				18.4489	39.52	58.655	57.678
																				18.4777	39.429	58.655	57.678
																				18.5069	39.398	58.533	57.678
																				18.5357	39.368	58.563	57.648
																				18.5645	39.398	58.472	57.648
																				18.5936	39.337	58.533	57.678
																				18.6224	39.215	58.533	57.678
																				18.6516	39.246	58.533	57.648
																				18.6804	39.185	58.472	57.678
																				18.7096	39.185	58.472	57.678
																				18.7384	39.124	58.441	57.678
																				18.7675	39.063	58.441	57.678
																				18.7963	38.971	58.441	57.739
																				18.8251	39.001	58.472	57.678
																				18.8543	38.91	58.472	57.678
																				18.8831	38.91	58.38	57.709
																				18.9122	38.818	58.411	57.709
																				18.941	38.788	58.38	57.648
																				18.9702	38.757	58.411	57.648
																				18.999	38.666	58.319	57.678
																				19.0282	38.605	58.35	57.648
																				19.057	38.605	58.35	57.648
																				19.0861	38.544	58.289	57.648
																				19.1149	38.513	58.319	57.617
																				19.1437	38.483	58.289	57.678
																				19.1729	38.361	58.289	57.648
																				19.2017	38.33	58.258	57.678
																				19.2308	38.33	58.258	57.678
																				19.2596	38.239	58.197	57.648
																				19.2888	38.208	58.258	57.648
																				19.3176	38.177	58.228	57.709
																				19.3468	38.116	58.197	57.678
																				19.3756	38.086	58.228	57.617
																				19.4044	37.994	58.197	57.648
																				19.4335	38.025	58.197	57.648
																				19.4623	37.903	58.167	57.587
																				19.4915	37.842	58.167	57.648
																				19.5203	37.75	58.167	57.617
																				19.5494	37.72	58.167	57.617
																				19.5782	37.689	58.167	57.678
																				19.6074	37.659	58.167	57.648
																				19.6362	37.567	58.136	57.617
																				19.6654	37.506	58.136	57.587
																				19.6942	37.476	58.105	57.648
																				19.723	37.445	58.105	57.648
																				19.7521	37.384	58.014	57.617
																				19.7809	37.292	57.983	57.617
																				19.8101	37.262	58.044	57.587
																				19.8389	37.201	57.983	57.587
																				19.868	37.201	57.983	57.587
																				19.8968	37.14	57.983	57.617
																				19.926	37.109	58.014	57.526
																				19.9548	37.079	57.983	57.526
																				19.9836	37.048	57.922	57.587
																				20.0128	37.018	57.892	57.495
																				20.0416	36.896	57.892	57.434
																				20.0707	36.896	57.861	57.495
																				20.0995	36.865	57.8	57.495
																				20.1287	36.835	57.739	57.465
																				20.1575	36.835	57.831	57.495
																				20.1866	36.743	57.739	57.587
																				20.2154	36.682	57.77	57.526
																				20.2446	36.652	57.77	57.526
																				20.2734	36.652	57.678	57.526
																				20.3022	36.56	57.709	57.526
																				20.3314	36.499	57.617	57.617
																				20.3602	36.438	57.648	57.587
																				20.3893	36.407	57.526	57.526
																				20.4181	36.407	57.526	57.495
																				20.4473	36.255	57.465	57.526
																				20.4761	36.224	57.434	57.465
																				20.5052	36.133	57.465	57.526
																				20.534	36.072	57.373	57.495
																				20.5628	36.041	57.312	57.587
																				20.592	35.98	57.312	57.465
																				20.6208	35.889	57.22	57.465
																				20.65	35.828	57.251	57.495
																				20.6788	35.767	57.19	57.465
																				20.7079	35.706	57.159	57.434
																				20.7367	35.614	57.098	57.465
																				20.7659	35.614	57.129	57.465
																				20.7947	35.522	57.098	57.526
																				20.8238	35.492	57.098	57.465
																				20.8526	35.4	57.068	57.465
																				20.8814	35.339	57.037	57.434
																				20.9106	35.248	57.068	57.434
																				20.9394	35.187	56.976	57.495
																				20.9686	35.095	56.946	57.495
																				20.9974	35.034	56.946	57.434
																				21.0265	34.973	56.946	57.465
																				21.0553	34.882	56.946	57.434
																				21.0845	34.851	56.915	57.434
																				21.1133	34.79	56.854	57.434
																				21.1421	34.729	56.885	57.404
																				21.1712	34.607	56.824	57.404
																				21.2	34.576	56.885	57.434
																				21.2292	34.454	56.824	57.434
																				21.258	34.424	56.763	57.404
																				21.2872	34.332	56.793	57.434
																				21.316	34.271	56.732	57.465
																				21.3451	34.18	56.732	57.465
																				21.3739	34.088	56.732	57.434
																				21.4031	33.997	56.671	57.434
																				21.4319	33.936	56.732	57.495
																				21.4607	33.875	56.671	57.434
																				21.4898	33.813	56.671	57.495
																				21.5186	33.722	56.58	57.434
																				21.5478	33.691	56.58	57.404
																				21.5766	33.63	56.549	57.373
																				21.6058	33.539	56.58	57.404
																				21.6346	33.417	56.549	57.373
																				21.6637	33.325	56.519	57.373
																				21.6925	33.295	56.458	57.343
																				21.7213	33.264	56.458	57.343
																				21.7505	33.234	56.458	57.404
																				21.7793	33.142	56.396	57.373
																				21.8084	33.051	56.427	57.404
																				21.8372	32.99	56.396	57.434
																				21.8664	32.959	56.335	57.343
																				21.8952	32.867	56.366	57.373
																				21.9244	32.806	56.305	57.373
																				21.9532	32.745	56.274	57.373
																				21.9823	32.654	56.305	57.373
																				22.0111	32.593	56.305	57.343
																				22.0399	32.501	56.274	57.343
																				22.0691	32.501	56.213	57.373
																				22.0979	32.41	56.183	57.343
																				22.127	32.318	56.183	57.312
																				22.1558	32.257	56.213	57.373
																				22.185	32.257	56.213	57.343
																				22.2138	32.104	56.183	57.312
																				22.243	32.074	56.244	57.343
																				22.2718	31.982	56.152	57.312
																				22.3006	31.891	56.152	57.312
																				22.3297	31.86	56.122	57.343
																				22.3585	31.769	56.091	57.343
																				22.3877	31.738	56.061	57.343
																				22.4165	31.647	56.061	57.312
																				22.4456	31.616	56.03	57.312
																				22.4744	31.586	56	57.312
																				22.5036	31.555	56	57.373
																				22.5324	31.464	56	57.312
																				22.5616	31.342	55.939	57.343
																				22.5904	31.372	55.939	57.281
																				22.6192	31.281	55.908	57.312
																				22.6483	31.219	56.03	57.312
																				22.6771	31.189	55.908	57.281
																				22.7063	31.097	56	57.281
																				22.7351	31.036	55.908	57.251
																				22.7642	30.975	55.817	57.281
																				22.793	30.884	55.878	57.251
																				22.8222	30.853	55.817	57.312
																				22.851	30.792	55.786	57.251
																				22.8798	30.701	55.786	57.22
																				22.909	30.609	55.786	57.19
																				22.9378	30.548	55.756	57.281
																				22.9669	30.518	55.756	57.281
																				22.9957	30.457	55.695	57.281
																				23.0249	30.365	55.634	57.281
																				23.0537	30.304	55.634	57.281
																				23.0828	30.182	55.664	57.251
																				23.1116	30.182	55.664	57.22
																				23.1408	30.151	55.603	57.312
																				23.1696	30.09	55.634	57.251
																				23.1984	30.06	55.573	57.281
																				23.2276	29.999	55.542	57.22
																				23.2564	29.907	55.573	57.251
																				23.2855	29.846	55.542	57.159
																				23.3143	29.755	55.542	57.251
																				23.3435	29.724	55.481	57.19
																				23.3723	29.633	55.511	57.22
																				23.4014	29.541	55.481	57.22
																				23.4302	29.449	55.389	57.19
																				23.459	29.388	55.359	57.22
																				23.4882	29.297	55.328	57.22
																				23.517	29.236	55.237	57.19
																				23.5462	29.144	55.237	57.19
																				23.575	29.083	55.176	57.19
																				23.6041	29.053	55.145	57.22
																				23.6329	28.961	55.145	57.19
																				23.6621	28.87	55.176	57.19
																				23.6909	28.778	55.084	57.22
																				23.72	28.687	55.023	57.159
																				23.7488	28.656	55.054	57.19
																				23.7776	28.564	54.993	57.19
																				23.8068	28.534	55.023	57.159
																				23.8356	28.473	54.993	57.129
																				23.8648	28.412	54.932	57.159
																				23.8936	28.351	54.962	57.159
																				23.9227	28.198	54.871	57.129
																				23.9515	28.076	54.81	57.129
																				23.9807	28.076	54.779	57.098
																				24.0095	28.015	54.81	57.068
																				24.0383	27.924	54.779	57.098
																				24.0674	27.832	54.779	57.098
																				24.0962	27.71	54.688	57.098
																				24.1254	27.679	54.688	57.159
																				24.1542	27.618	54.688	57.037
																				24.1834	27.527	54.657	57.129
																				24.2122	27.405	54.596	57.068
																				24.2413	27.405	54.535	57.098
																				24.2701	27.313	54.535	57.098
																				24.2993	27.191	54.535	57.098
																				24.3281	27.1	54.504	57.068
																				24.3569	26.978	54.474	57.068
																				24.386	27.13	54.443	57.129
																				24.4148	26.917	54.321	57.098
																				24.444	26.825	54.382	57.068
																				24.4728	26.794	54.382	56.976
																				24.502	26.672	54.321	56.976
																				24.5308	26.52	54.291	57.037
																				24.5599	26.489	54.23	57.068
																				24.5887	26.428	54.291	56.976
																				24.6175	26.428	54.23	56.976
																				24.6467	26.337	54.23	56.976
																				24.6755	26.184	54.169	57.068
																				24.7046	26.215	54.199	57.037
																				24.7334	26.093	54.138	57.037
																				24.7626	25.97	54.108	57.068
																				24.7914	25.909	54.108	57.068
																				24.8206	25.818	54.047	57.068
																				24.8494	25.787	54.016	56.976
																				24.8785	25.757	53.986	56.915
																				24.9073	25.574	53.955	56.946
																				24.9361	25.543	53.925	57.037
																				24.9653	25.513	53.864	56.976
																				24.9941	25.33	53.772	57.068
																				25.0232	25.33	53.772	57.037
																				25.052	25.208	53.741	57.098
																				25.0812	25.177	53.894	57.129
																				25.11	25.055	53.864	56.824
																				25.1392	25.024	53.802	56.915
																				25.168	24.963	53.741	56.885
																				25.1968	24.933	53.711	56.976
																				25.2259	24.841	53.65	57.037
																				25.2547	24.719	53.65	57.037
																				25.2839	24.719	53.619	56.976
																				25.3127	24.536	53.589	56.976
																				25.3418	24.597	53.589	56.976
																				25.3706	24.506	53.558	56.915
																				25.3998	24.506	53.528	56.915
																				25.4286	24.384	53.467	57.068
																				25.4578	24.353	53.436	56.885
																				25.4866	24.292	53.467	56.915
																				25.5154	24.231	53.375	56.915
																				25.5445	24.139	53.345	56.915
																				25.5733	24.078	53.253	56.915
																				25.6025	24.017	53.192	56.854
																				25.6313	23.926	53.253	56.946
																				25.6604	23.865	53.162	56.915
																				25.6892	23.804	53.07	56.854
																				25.7184	23.743	53.101	56.885
																				25.7472	23.682	53.07	56.854
																				25.776	23.59	53.07	56.946
																				25.8052	23.529	52.948	56.885
																				25.834	23.468	53.009	56.885
																				25.8631	23.438	52.948	56.946
																				25.8919	23.346	52.948	56.885
																				25.9211	23.315	52.917	56.915
																				25.9499	23.285	52.734	56.915
																				25.979	23.193	52.826	56.915
																				26.0078	23.163	52.734	56.915
																				26.037	23.132	52.704	56.824
																				26.0658	23.071	52.673	56.915
																				26.0946	23.041	52.612	56.885
																				26.1238	22.888	52.582	56.885
																				26.1526	22.858	52.582	56.854
																				26.1817	22.858	52.49	56.885
																				26.2105	22.705	52.49	56.854
																				26.2397	22.705	52.399	56.885
																				26.2685	22.644	52.399	56.854
																				26.2976	22.583	52.368	56.824
																				26.3264	22.552	52.277	56.793
																				26.3552	22.522	52.277	56.763
																				26.3844	22.491	52.246	56.793
																				26.4132	22.461	52.246	56.824
																				26.4424	22.369	52.185	56.763
																				26.4712	22.278	52.185	56.763
																				26.5003	22.186	52.155	56.824
																				26.5291	22.156	52.155	56.824
																				26.5583	22.064	52.094	56.824
																				26.5871	21.942	52.124	56.824
																				26.6162	21.942	52.094	56.793
																				26.645	21.82	52.063	56.824
																				26.6738	21.729	52.094	56.793
																				26.703	21.637	52.032	56.793
																				26.7318	21.606	52.032	56.793
																				26.761	21.576	52.032	56.824
																				26.7898	21.515	52.032	56.824
																				26.8189	21.454	51.971	56.763
																				26.8477	21.423	52.002	56.763
																				26.8769	21.332	51.941	56.793
																				26.9057	21.301	51.91	56.793
																				26.9345	21.24	51.88	56.763
																				26.9636	21.149	51.849	56.702
																				26.9924	21.118	51.88	56.732
																				27.0216	21.088	51.819	56.763
																				27.0504	21.027	51.788	56.732
																				27.0796	20.966	51.758	56.671
																				27.1084	20.966	51.727	56.702
																				27.1375	20.813	51.636	56.641
																				27.1663	20.813	51.575	56.671
																				27.1955	20.721	51.483	56.671
																				27.2243	20.721	51.514	56.671
																				27.2531	20.63	51.514	56.671
																				27.2822	20.569	51.453	56.671
																				27.311	20.538	51.422	56.671
																				27.3402	20.447	51.392	56.61
																				27.369	20.355	51.361	56.641
																				27.3982	20.386	51.3	56.671
																				27.427	20.203	51.239	56.671
																				27.4561	20.172	51.147	56.702
																				27.4849	20.142	51.208	56.61
																				27.5137	20.081	51.117	56.641
																				27.5429	20.081	51.025	56.641
																				27.5717	19.989	50.995	56.671
																				27.6008	19.928	50.964	56.641
																				27.6296	19.897	50.995	56.641
																				27.6588	19.806	50.903	56.61
																				27.6876	19.836	50.873	56.61
																				27.7168	19.684	50.842	56.58
																				27.7456	19.623	50.781	56.58
																				27.7747	19.562	50.781	56.641
																				27.8035	19.47	50.69	56.58
																				27.8323	19.379	50.69	56.58
																				27.8615	19.318	50.568	56.58
																				27.8903	19.287	50.537	56.58
																				27.9194	19.196	50.537	56.549
																				27.9482	19.165	50.537	56.58
																				27.9774	19.104	50.476	56.58
																				28.0062	19.043	50.415	56.549
																				28.0354	18.982	50.415	56.549
																				28.0642	18.921	50.415	56.458
																				28.093	18.86	50.354	56.519
																				28.1221	18.829	50.385	56.458
																				28.1509	18.738	50.262	56.458
																				28.1801	18.646	50.293	56.519
																				28.2089	18.585	50.262	56.549
																				28.238	18.524	50.232	56.519
																				28.2668	18.433	50.232	56.58
																				28.296	18.433	50.14	56.519
																				28.3248	18.402	50.079	56.58
																				28.354	18.28	50.018	56.519
																				28.3828	18.219	49.988	56.61
																				28.4116	18.158	49.988	56.519
																				28.4407	18.097	49.957	56.58
																				28.4695	17.975	49.927	56.58
																				28.4987	17.914	49.835	56.58
																				28.5275	17.853	49.774	56.549
																				28.5566	17.822	49.744	56.458
																				28.5854	17.7	49.713	56.458
																				28.6146	17.67	49.683	56.458
																				28.6434	17.548	49.744	56.427
																				28.6722	17.456	49.622	56.427
																				28.7014	17.426	49.622	56.427
																				28.7302	17.334	49.591	56.396
																				28.7593	17.334	49.53	56.458
																				28.7881	17.242	49.53	56.427
																				28.8173	17.151	49.591	56.427
																				28.8461	17.059	49.53	56.427
																				28.8752	17.029	49.469	56.427
																				28.904	16.968	49.469	56.458
																				28.9332	16.937	49.377	56.396
																				28.962	16.846	49.408	56.396
																				28.9908	16.846	49.377	56.335
																				29.02	16.815	49.316	56.396
																				29.0488	16.724	49.316	56.335
																				29.0779	16.663	49.286	56.366
																				29.1067	16.541	49.255	56.335
																				29.1359	16.449	49.164	56.396
																				29.1647	16.418	49.164	56.396
																				29.1938	16.357	49.103	56.366
																				29.2226	16.296	49.011	56.305
																				29.2514	16.235	48.981	56.366
																				29.2806	16.144	48.981	56.274
																				29.3094	16.144	48.981	56.366
																				29.3386	15.991	48.859	56.305
																				29.3674	15.93	48.92	56.335
																				29.3965	15.869	48.92	56.335
																				29.4253	15.869	48.889	56.335
																				29.4545	15.747	48.828	56.305
																				29.4833	15.656	48.798	56.366
																				29.5124	15.564	48.767	56.396
																				29.5412	15.564	48.737	56.366
																				29.57	15.381	48.737	56.366
																				29.5992	15.35	48.645	56.366
																				29.628	15.32	48.615	56.396
																				29.6572	15.259	48.584	56.305
																				29.686	15.167	48.553	56.396
																				29.7151	15.015	48.523	56.396
																				29.7439	15.045	48.523	56.366
																				29.7731	14.832	48.431	56.427
																				29.8019	14.771	48.37	56.366
																				29.8307	14.679	48.401	56.396
																				29.8598	14.679	48.34	56.366
																				29.8886	14.557	48.34	56.335
																				29.9178	14.435	48.34	56.335
																				29.9466	14.374	48.248	56.305
																				29.9758	14.252	48.248	56.335
																				30.0046	14.221	48.157	56.335
																				30.0337	14.13	48.157	56.335
																				30.0625	14.099	48.096	56.274
																				30.0917	13.977	48.126	56.305
																				30.1205	13.885	48.065	56.274
																				30.1493	13.824	48.065	56.274
																				30.1784	13.763	48.035	56.305
																				30.2072	13.702	47.882	56.274
																				30.2364	13.611	47.882	56.335
																				30.2652	13.58	47.852	56.274
																				30.2944	13.458	47.852	56.305
																				30.3232	13.367	47.791	56.244
																				30.3523	13.336	47.729	56.274
																				30.3811	13.214	47.668	56.244
																				30.4099	13.062	47.638	56.244
																				30.4391	13.062	47.607	56.274
																				30.4679	12.97	47.577	56.274
																				30.497	12.817	47.546	56.274
																				30.5258	12.787	47.577	56.274
																				30.555	12.726	47.546	56.274
																				30.5838	12.604	47.424	56.244
																				30.613	12.573	47.394	56.244
																				30.6418	12.451	47.363	56.244
																				30.6709	12.39	47.363	56.244
																				30.6997	12.268	47.333	56.244
																				30.7285	12.238	47.302	56.213
																				30.7577	12.115	47.302	56.274
																				30.7865	12.054	47.302	56.274
																				30.8156	11.963	47.211	56.274
																				30.8444	11.902	47.241	56.274
																				30.8736	11.871	47.211	56.244
																				30.9024	11.719	47.18	56.213
																				30.9316	11.658	47.15	56.274
																				30.9604	11.597	47.119	56.305
																				30.9892	11.536	47.119	56.244
																				31.0183	11.475	47.119	56.244
																				31.0471	11.383	47.028	56.274
																				31.0763	11.383	47.028	56.274
																				31.1051	11.2	46.936	56.152
																				31.1342	11.169	46.875	56.244
																				31.163	11.139	46.997	56.152
																				31.1922	11.047	46.875	56.152
																				31.221	10.986	46.875	56.122
																				31.2502	10.986	46.844	56.091
																				31.279	10.864	46.783	56.091
																				31.3078	10.773	46.814	56.091
																				31.3369	10.712	46.783	56.122
																				31.3657	10.59	46.722	56.183
																				31.3949	10.559	46.753	56.152
																				31.4237	10.468	46.692	56.122
																				31.4528	10.376	46.692	56.152
																				31.4816	10.254	46.6	56.213
																				31.5108	10.162	46.6	56.213
																				31.5396	10.101	46.509	56.122
																				31.5684	9.9792	46.509	56.122
																				31.5976	9.8877	46.448	56.122
																				31.6264	9.8267	46.478	56.152
																				31.6555	9.7351	46.448	56.152
																				31.6843	9.7046	46.417	56.122
																				31.7135	9.552	46.356	56.152
																				31.7423	9.5215	46.295	56.152
																				31.7714	9.3994	46.265	56.061
																				31.8002	9.3384	46.265	56.091
																				31.8294	9.2773	46.234	56.061
																				31.8582	9.1553	46.173	56.061
																				31.887	9.0332	46.112	56.061
																				31.9162	9.0027	46.051	56.091
																				31.945	8.9722	46.051	56.061
																				31.9741	8.8501	45.959	56.03
																				32.0029	8.728	45.929	56.03
																				32.0321	8.6365	45.807	56.03
																				32.0609	8.5144	45.868	56.03
																				32.09	8.4229	45.776	56
																				32.1188	8.3618	45.715	56
																				32.1476	8.2703	45.685	56
																				32.1768	8.1787	45.624	56.03
																				32.2056	8.0566	45.593	56
																				32.2348	7.9651	45.593	56
																				32.2636	7.843	45.532	55.939
																				32.2927	7.782	45.532	55.939
																				32.3215	7.6599	45.441	56
																				32.3507	7.5073	45.38	55.939
																				32.3795	7.3547	45.441	55.908
																				32.4086	7.2632	45.38	55.908
																				32.4374	7.1716	45.288	55.908
																				32.4662	7.0801	45.227	56
																				32.4954	6.958	45.258	55.939
																				32.5242	6.897	45.197	55.878
																				32.5534	6.7444	45.166	55.939
																				32.5822	6.6528	45.166	55.908
																				32.6113	6.5613	45.105	56
																				32.6401	6.5002	45.074	55.939
																				32.6693	6.3782	45.044	55.939
																				32.6981	6.2561	45.074	56
																				32.7269	6.1646	44.952	55.939
																				32.756	6.0425	44.861	55.939
																				32.7848	5.9204	44.861	55.878
																				32.814	5.8594	44.739	55.878
																				32.8428	5.7373	44.739	55.878
																				32.872	5.7068	44.647	55.847
																				32.9008	5.5847	44.617	55.847
																				32.9299	5.4321	44.525	55.878
																				32.9587	5.3101	44.495	55.878
																				32.9879	5.2795	44.464	55.817
																				33.0167	5.127	44.373	55.847
																				33.0455	5.0354	44.312	55.847
																				33.0746	4.9744	44.373	55.847
																				33.1034	4.9438	44.312	55.817
																				33.1326	4.8218	44.22	55.847
																				33.1614	4.7607	44.189	55.817
																				33.1906	4.6082	44.159	55.817
																				33.2194	4.5776	44.128	55.847
																				33.2485	4.5166	44.067	55.817
																				33.2773	4.4556	44.067	55.817
																				33.3061	4.3335	44.037	55.786
																				33.3353	4.2114	44.037	55.756
																				33.3641	4.1504	43.976	55.725
																				33.3932	4.0283	43.915	55.786
																				33.422	4.0283	43.884	55.756
																				33.4512	3.9063	43.793	55.725
																				33.48	3.8452	43.823	55.756
																				33.5092	3.7231	43.762	55.756
																				33.538	3.6621	43.762	55.725
																				33.5671	3.6011	43.701	55.756
																				33.5959	3.5706	43.64	55.634
																				33.6247	3.479	43.549	55.695
																				33.6539	3.3875	43.549	55.695
																				33.6827	3.3264	43.518	55.634
																				33.7118	3.2043	43.488	55.664
																				33.7406	3.1433	43.427	55.603
																				33.7698	3.0823	43.335	55.664
																				33.7986	2.9602	43.335	55.603
																				33.8278	2.8992	43.335	55.603
																				33.8566	2.8076	43.274	55.634
																				33.8854	2.7771	43.243	55.603
																				33.9145	2.594	43.213	55.634
																				33.9433	2.5024	43.152	55.542
																				33.9725	2.3804	43.121	55.634
																				34.0013	2.4109	43.03	55.603
																				34.0304	2.2888	43.03	55.603
																				34.0592	2.1973	42.999	55.634
																				34.0884	2.1057	42.938	55.634
																				34.1172	1.9836	42.938	55.634
																				34.1464	1.9531	42.908	55.573
																				34.1752	1.8616	42.847	55.542
																				34.204	1.8005	42.877	55.573
																				34.2331	1.7395	42.816	55.542
																				34.2619	1.6174	42.816	55.542
																				34.2911	1.4954	42.786	55.573
																				34.3199	1.4038	42.725	55.481
																				34.349	1.2817	42.633	55.511
																				34.3778	1.2512	42.725	55.481
																				34.407	1.0986	42.694	55.481
																				34.4358	1.0071	42.633	55.481
																				34.4646	0.94604	42.694	55.511
																				34.4938	0.85449	42.603	55.511
																				34.5226	0.79346	42.572	55.511
																				34.5517	0.64087	42.572	55.511
																				34.5805	0.54932	42.48	55.45
																				34.6097	0.42725	42.45	55.45
																				34.6385	0.36621	42.419	55.45
																				34.6676	0.24414	42.419	55.359
																				34.6964	0.18311	42.389	55.359
																				34.7256	0.030518	42.297	55.359
																				34.7544	-0.030518	42.267	55.359
																				34.7832	-0.21362	42.236	55.359
																				34.8124	-0.24414	42.175	55.359
																				34.8412	-0.33569	42.084	55.359
																				34.8703	-0.39673	42.023	55.389
																				34.8991	-0.54932	42.053	55.45
																				34.9283	-0.67139	41.962	55.389
																				34.9571	-0.76294	41.931	55.328
																				34.9862	-0.85449	41.901	55.359
																				35.015	-0.94604	41.84	55.359
																				35.0438	-1.0681	41.84	55.328
																				35.073	-1.1292	41.809	55.359
																				35.1018	-1.2207	41.748	55.359
																				35.131	-1.3123	41.748	55.45
																				35.1598	-1.4038	41.687	55.359
																				35.1889	-1.5869	41.656	55.359
																				35.2177	-1.6785	41.565	55.328
																				35.2469	-1.7395	41.565	55.359
																				35.2757	-1.8311	41.534	55.298
																				35.3048	-1.9226	41.504	55.298
																				35.3336	-2.0142	41.473	55.237
																				35.3624	-2.1057	41.412	55.298
																				35.3916	-2.1973	41.443	55.298
																				35.4204	-2.3193	41.382	55.298
																				35.4496	-2.4109	41.351	55.237
																				35.4784	-2.5024	41.321	55.298
																				35.5075	-2.594	41.321	55.328
																				35.5363	-2.7161	41.29	55.328
																				35.5655	-2.8381	41.229	55.328
																				35.5943	-2.9602	41.229	55.267
																				35.6231	-3.0823	41.138	55.298
																				35.6522	-3.2043	41.138	55.237
																				35.681	-3.2349	41.138	55.206
																				35.7102	-3.3875	41.107	55.176
																				35.739	-3.479	41.016	55.176
																				35.7682	-3.5095	41.016	55.145
																				35.797	-3.6926	40.955	55.206
																				35.8261	-3.8147	40.924	55.237
																				35.8549	-3.9063	40.955	55.176
																				35.8841	-3.9673	40.833	55.206
																				35.9129	-4.1199	40.863	55.176
																				35.9417	-4.2725	40.802	55.145
																				35.9708	-4.3335	40.741	55.145
																				35.9996	-4.4556	40.68	55.176
																				36.0288	-4.5776	40.68	55.176
																				36.0576	-4.6692	40.68	55.084
																				36.0864	-4.8218	40.619	55.145
																				36.1152	-4.9133	40.497	55.054
																				36.144	-5.0049	40.497	55.054
																				36.1728	-5.127	40.405	55.054
																				36.2016	-5.249	40.405	55.054
																				36.2304	-5.3101	40.314	55.054
																				36.2592	-5.4016	40.283	55.054
																				36.288	-5.4932	40.222	54.993
																				36.3168	-5.5847	40.192	55.023
																				36.3456	-5.6763	40.161	54.993
																				36.378	-5.8594	40.039	54.993
																				36.4068	-5.9814	40.039	55.023
																				36.4356	-6.1035	39.948	54.993
																				36.4644	-6.1646	39.978	54.993
																				36.4932	-6.3171	39.856	54.962
																				36.522	-6.4087	39.825	54.993
																				36.5508	-6.5002	39.764	55.023
																				36.5796	-6.5613	39.703	54.962
																				36.6084	-6.6833	39.673	54.993
																				36.6372	-6.8054	39.642	55.023
																				36.666	-6.897	39.612	54.993
																				36.6948	-7.019	39.551	54.993
																				36.7236	-7.1106	39.551	54.962
																				36.7524	-7.2327	39.49	54.993
																				36.7812	-7.4158	39.429	54.993
																				36.81	-7.5073	39.368	54.962
																				36.8388	-7.5989	39.337	54.962
																				36.8676	-7.6904	39.276	54.962
																				36.8964	-7.9041	39.307	54.962
																				36.9252	-7.9346	39.215	54.962
																				36.954	-8.0872	39.124	54.932
																				36.9828	-8.2092	39.093	54.932
																				37.0152	-8.3618	39.093	54.871
																				37.044	-8.5449	39.001	54.932
																				37.0728	-8.6365	39.001	54.962
																				37.1016	-8.667	38.971	54.84
																				37.1304	-8.8806	38.971	54.871
																				37.1592	-9.0027	38.849	54.81
																				37.188	-9.1553	38.849	54.81
																				37.2168	-9.3079	38.696	54.81
																				37.2456	-9.3994	38.696	54.81
																				37.2744	-9.5215	38.635	54.779
																				37.3032	-9.7351	38.635	54.81
																				37.332	-9.7351	38.544	54.779
																				37.3608	-9.8877	38.513	54.718
																				37.3896	-9.9792	38.452	54.749
																				37.4184	-10.162	38.361	54.688
																				37.4472	-10.284	38.3	54.688
																				37.476	-10.437	38.3	54.657
																				37.5048	-10.498	38.239	54.657
																				37.5336	-10.712	38.208	54.688
																				37.5624	-10.803	38.116	54.657
																				37.5912	-10.956	38.147	54.626
																				37.62	-11.047	38.086	54.596
																				37.6488	-11.2	37.994	54.596
																				37.6812	-11.322	37.964	54.596
																				37.71	-11.414	37.964	54.535
																				37.7388	-11.566	37.903	54.596
																				37.7676	-11.688	37.811	54.596
																				37.7964	-11.902	37.75	54.504
																				37.8252	-11.963	37.75	54.504
																				37.854	-12.177	37.659	54.504
																				37.8828	-12.238	37.537	54.535
																				37.9116	-12.39	37.537	54.504
																				37.9404	-12.543	37.445	54.504
																				37.9692	-12.604	37.384	54.443
																				37.998	-12.787	37.354	54.474
																				38.0268	-12.909	37.262	54.443
																				38.0556	-13.031	37.17	54.443
																				38.0844	-13.153	37.14	54.443
																				38.1132	-13.275	37.079	54.443
																				38.142	-13.458	37.018	54.443
																				38.1708	-13.58	36.957	54.443
																				38.1996	-13.702	36.896	54.443
																				38.2284	-13.885	36.865	54.413
																				38.2572	-13.977	36.713	54.382
																				38.286	-14.099	36.652	54.382
																				38.3184	-14.191	36.652	54.413
																				38.3472	-14.252	36.621	54.382
																				38.376	-14.465	36.53	54.382
																				38.4048	-14.618	36.499	54.382
																				38.4336	-14.709	36.469	54.291
																				38.4624	-14.771	36.407	54.382
																				38.4912	-14.984	36.346	54.321
																				38.52	-15.045	36.316	54.321
																				38.5488	-15.198	36.163	54.321
																				38.5776	-15.32	36.133	54.26
																				38.6064	-15.442	36.102	54.291
																				38.6352	-15.594	36.072	54.321
																				38.664	-15.717	36.041	54.291
																				38.6928	-15.839	35.98	54.321
																				38.7216	-15.961	35.95	54.26
																				38.7504	-16.083	35.919	54.321
																				38.7792	-16.235	35.828	54.26
																				38.808	-16.327	35.797	54.321
																				38.8368	-16.479	35.767	54.321
																				38.8656	-16.602	35.706	54.26
																				38.8944	-16.724	35.675	54.23
																				38.9232	-16.846	35.614	54.26
																				38.9556	-16.998	35.553	54.26
																				38.9844	-17.09	35.461	54.26
																				39.0132	-17.212	35.492	54.23
																				39.042	-17.303	35.431	54.23
																				39.0708	-17.426	35.37	54.26
																				39.0996	-17.548	35.278	54.26
																				39.1284	-17.7	35.339	54.26
																				39.1572	-17.761	35.156	54.26
																				39.186	-17.883	35.126	54.26
																				39.2148	-17.975	35.065	54.23
																				39.2436	-18.127	35.034	54.26
																				39.2724	-18.219	34.943	54.291
																				39.3012	-18.311	34.912	54.23
																				39.33	-18.433	34.882	54.169
																				39.3588	-18.494	34.851	54.23
																				39.3876	-18.677	34.729	54.23
																				39.4164	-18.768	34.729	54.169
																				39.4452	-18.86	34.576	54.169
																				39.474	-18.982	34.546	54.199
																				39.5028	-19.135	34.454	54.23
																				39.5316	-19.348	34.424	54.199
																				39.5604	-19.348	34.393	54.169
																				39.5928	-19.562	34.332	54.138
																				39.6216	-19.653	34.241	54.169
																				39.6504	-19.745	34.18	54.108
																				39.6792	-19.867	34.119	54.047
																				39.708	-20.02	34.088	54.016
																				39.7368	-20.172	33.997	53.986
																				39.7656	-20.264	33.936	54.077
																				39.7944	-20.447	33.905	54.047
																				39.8232	-20.508	33.813	54.016
																				39.852	-20.63	33.752	53.986
																				39.8808	-20.782	33.752	54.016
																				39.9096	-20.966	33.691	54.016
																				39.9384	-21.057	33.569	54.047
																				39.9672	-21.149	33.539	53.955
																				39.996	-21.332	33.447	53.986
																				40.0248	-21.454	33.386	53.986
																				40.0536	-21.545	33.356	53.955
																				40.0824	-21.759	33.264	53.894
																				40.1112	-21.851	33.203	53.894
																				40.14	-21.973	33.173	53.894
																				40.1688	-22.095	33.112	53.864
																				40.1976	-22.278	32.99	53.802
																				40.23	-22.369	32.959	53.864
																				40.2588	-22.491	32.867	53.864
																				40.2876	-22.705	32.776	53.772
																				40.3164	-22.827	32.715	53.741
																				40.3452	-22.949	32.654	53.741
																				40.374	-23.102	32.562	53.741
																				40.4028	-23.224	32.501	53.65
																				40.4316	-23.376	32.44	53.65
																				40.4604	-23.468	32.379	53.711
																				40.4892	-23.59	32.349	53.619
																				40.518	-23.682	32.288	53.619
																				40.5468	-23.804	32.257	53.68
																				40.5756	-23.956	32.227	53.558
																				40.6044	-24.109	32.166	53.558
																				40.6332	-24.2	32.166	53.528
																				40.662	-24.323	32.104	53.528
																				40.6908	-24.475	32.074	53.528
																				40.7196	-24.567	31.982	53.497
																				40.7484	-24.719	31.921	53.436
																				40.7772	-24.872	31.86	53.497
																				40.806	-25.055	31.769	53.467
																				40.8348	-25.177	31.738	53.436
																				40.8636	-25.33	31.647	53.497
																				40.896	-25.482	31.586	53.467
																				40.9248	-25.635	31.433	53.528
																				40.9536	-25.757	31.403	53.436
																				40.9824	-25.879	31.342	53.467
																				41.0112	-26.123	31.219	53.436
																				41.04	-26.215	31.25	53.436
																				41.0688	-26.367	31.158	53.467
																				41.0976	-26.489	31.067	53.497
																				41.1264	-26.642	31.036	53.436
																				41.1552	-26.794	30.975	53.497
																				41.184	-26.917	30.853	53.497
																				41.2128	-27.1	30.792	53.497
																				41.2416	-27.252	30.762	53.467
																				41.2704	-27.374	30.67	53.406
																				41.2992	-27.527	30.64	53.345
																				41.328	-27.71	30.548	53.345
																				41.3568	-27.863	30.487	53.253
																				41.3856	-27.985	30.334	53.345
																				41.4144	-28.168	30.365	53.314
																				41.4432	-28.32	30.273	53.223
																				41.472	-28.412	30.243	53.223
																				41.5008	-28.595	30.151	53.192
																				41.5332	-28.778	30.06	53.162
																				41.562	-28.931	29.999	53.162
																				41.5908	-29.053	29.907	53.162
																				41.6196	-29.236	29.846	53.223
																				41.6484	-29.419	29.755	53.192
																				41.6772	-29.602	29.694	53.223
																				41.706	-29.755	29.663	53.223
																				41.7348	-29.938	29.572	53.192
																				41.7636	-30.121	29.48	53.162
																				41.7924	-30.212	29.48	53.162
																				41.8212	-30.457	29.266	53.162
																				41.85	-30.609	29.297	53.162
																				41.8788	-30.731	29.205	53.223
																				41.9076	-30.945	29.205	53.162
																				41.9364	-31.067	29.144	53.131
																				41.9652	-31.281	29.053	53.131
																				41.994	-31.525	28.992	53.131
																				42.0228	-31.677	28.961	53.131
																				42.0516	-31.891	28.9	53.07
																				42.0804	-32.043	28.839	53.131
																				42.1092	-32.257	28.748	53.07
																				42.138	-32.44	28.687	53.07
																				42.1704	-32.684	28.625	53.07
																				42.1992	-32.806	28.595	53.04
																				42.228	-33.02	28.534	53.101
																				42.2568	-33.234	28.442	53.04
																				42.2856	-33.447	28.442	53.04
																				42.3144	-33.661	28.32	53.07
																				42.3432	-33.783	28.259	53.009
																				42.372	-34.027	28.259	53.04
																				42.4008	-34.21	28.137	53.04
																				42.4296	-34.424	28.046	52.979
																				42.4584	-34.637	28.046	53.04
																				42.4872	-34.821	27.954	53.04
																				42.516	-35.065	27.954	52.948
																				42.5448	-35.278	27.832	52.917
																				42.5736	-35.431	27.74	52.887
																				42.6024	-35.675	27.802	52.826
																				42.6312	-35.919	27.649	52.795
																				42.66	-36.194	27.649	52.826
																				42.6888	-36.316	27.588	52.795
																				42.7176	-36.56	27.527	52.795
																				42.7464	-36.774	27.466	52.795
																				42.7752	-37.018	27.435	52.795
																				42.8076	-37.292	27.405	52.795
																				42.8364	-37.506	27.344	52.826
																				42.8652	-37.781	27.252	52.734
																				42.894	-37.964	27.161	52.734
																				42.9228	-38.239	27.13	52.795
																				42.9516	-38.452	27.039	52.704
																				42.9804	-38.727	26.978	52.704
																				43.0092	-39.001	26.947	52.673
																				43.038	-39.215	26.855	52.704
																				43.0668	-39.551	26.794	52.704
																				43.0956	-39.764	26.764	52.704
																				43.1244	-40.039	26.672	52.704
																				43.1532	-40.375	26.611	52.612
																				43.182	-40.588	26.581	52.643
																				43.2108	-40.894	26.52	52.612
																				43.2396	-41.168	26.459	52.612
																				43.2684	-41.473	26.428	52.582
																				43.2972	-41.748	26.367	52.612
																				43.326	-42.023	26.306	52.582
																				43.3548	-42.358	26.306	52.551
																				43.3836	-42.694	26.215	52.521
																				43.4124	-43.03	26.184	52.551
																				43.4412	-43.274	26.093	52.521
																				43.4736	-43.64	26.031	52.582
																				43.5024	-43.945	26.001	52.551
																				43.5312	-44.281	25.909	52.551
																				43.56	-44.647	25.848	52.551
																				43.5888	-45.013	25.787	52.49
																				43.6176	-45.288	25.726	52.46
																				43.6464	-45.685	25.665	52.49
																				43.6752	-46.051	25.574	52.429
																				43.704	-46.417	25.513	52.46
																				43.7328	-46.753	25.421	52.429
																				43.7616	-47.119	25.391	52.399
																				43.7904	-47.546	25.33	52.399
																				43.8192	-47.913	25.299	52.338
																				43.848	-48.34	25.208	52.307
																				43.8768	-48.737	25.146	52.307
																				43.9056	-49.133	25.116	52.338
																				43.9344	-49.622	24.994	52.307
																				43.9632	-50.018	24.933	52.307
																				43.992	-50.476	24.872	52.246
																				44.0208	-50.873	24.78	52.246
																				44.0496	-51.331	24.75	52.246
																				44.0784	-51.758	24.689	52.185
																				44.1108	-52.277	24.658	52.246
																				44.1396	-52.795	24.597	52.185
																				44.1684	-53.162	24.506	52.246
																				44.1972	-53.711	24.414	52.155
																				44.226	-54.199	24.353	52.124
																				44.2548	-54.688	24.292	52.185
																				44.2836	-55.176	24.2	52.155
																				44.3124	-55.695	24.139	52.124
																				44.3412	-56.152	24.139	52.124
																				44.37	-56.732	23.987	52.124
																				44.3988	-57.251	23.895	52.124
																				44.4276	-57.739	23.865	52.094
																				44.4564	-58.319	23.773	52.094
																				44.4852	-58.899	23.773	52.032
																				44.514	-59.448	23.682	52.063
																				44.5428	-59.998	23.621	52.032
																				44.5716	-60.486	23.529	52.032
																				44.6004	-61.066	23.56	51.971
																				44.6292	-61.676	23.407	51.941
																				44.658	-62.103	23.376	52.002
																				44.6868	-62.714	23.285	51.971
																				44.7156	-63.232	23.254	51.971
																				44.748	-63.843	23.254	52.002
																				44.7768	-64.362	23.132	52.002
																				44.8056	-64.88	23.132	51.971
																				44.8344	-65.399	23.01	51.971
																				44.8632	-65.948	22.949	52.002
																				44.892	-66.376	22.858	51.941
																				44.9208	-66.895	22.827	51.941
																				44.9496	-67.383	22.766	51.88
																				44.9784	-67.841	22.766	51.941
																				45.0072	-68.329	22.644	51.941
																				45.036	-68.787	22.644	51.91
																				45.0648	-69.244	22.552	51.88
																				45.0936	-69.55	22.522	51.819
																				45.1224	-70.007	22.461	51.788
																				45.1512	-70.435	22.339	51.788
																				45.18	-70.77	22.278	51.727
																				45.2088	-71.075	22.278	51.727
																				45.2376	-71.472	22.186	51.758
																				45.2664	-71.777	22.156	51.666
																				45.2952	-72.052	22.095	51.758
																				45.324	-72.357	22.034	51.727
																				45.3528	-72.662	22.003	51.666
																				45.3852	-72.968	21.881	51.666
																				45.414	-73.151	21.851	51.727
																				45.4428	-73.425	21.759	51.758
																				45.4716	-73.608	21.698	51.666
																				45.5004	-73.792	21.667	51.636
																				45.5292	-74.066	21.606	51.605
																				45.558	-74.219	21.545	51.636
																				45.5868	-74.432	21.484	51.636
																				45.6156	-74.524	21.454	51.605
																				45.6444	-74.707	21.454	51.575
																				45.6732	-74.829	21.393	51.605
																				45.702	-74.982	21.24	51.605
																				45.7308	-75.104	21.21	51.636
																				45.7596	-75.256	21.118	51.605
																				45.7884	-75.317	20.996	51.575
																				45.8172	-75.409	21.027	51.575
																				45.846	-75.5	20.935	51.575
																				45.8748	-75.623	20.782	51.575
																				45.9036	-75.684	20.752	51.575
																				45.9324	-75.806	20.691	51.605
																				45.9612	-75.806	20.66	51.575
																				45.99	-75.867	20.538	51.605
																				46.0224	-75.958	20.447	51.575
																				46.0512	-76.019	20.477	51.514
																				46.08	-76.08	20.294	51.514
																				46.1088	-76.111	20.264	51.483
																				46.1376	-76.172	20.203	51.514
																				46.1664	-76.202	20.172	51.544
																				46.1952	-76.202	20.05	51.514
																				46.224	-76.233	19.989	51.544
																				46.2528	-76.263	19.897	51.483
																				46.2816	-76.324	19.836	51.544
																				46.3104	-76.355	19.714	51.544
																				46.3392	-76.355	19.623	51.514
																				46.368	-76.385	19.562	51.514
																				46.3968	-76.447	19.501	51.453
																				46.4256	-76.416	19.44	51.483
																				46.4544	-76.416	19.348	51.422
																				46.4832	-76.477	19.287	51.392
																				46.512	-76.416	19.226	51.422
																				46.5408	-76.447	19.135	51.392
																				46.5696	-76.538	19.073	51.331
																				46.5984	-76.538	19.012	51.361
																				46.6272	-76.538	18.921	51.361
																				46.656	-76.569	18.86	51.331
																				46.6884	-76.538	18.768	51.361
																				46.7172	-76.538	18.677	51.3
																				46.746	-76.599	18.585	51.3
																				46.7748	-76.599	18.616	51.27
																				46.8036	-76.63	18.524	51.3
																				46.8324	-76.599	18.463	51.27
																				46.8612	-76.66	18.402	51.208
																				46.89	-76.63	18.341	51.239
																				46.9188	-76.599	18.28	51.239
																				46.9476	-76.63	18.25	51.208
																				46.9764	-76.691	18.127	51.239
																				47.0052	-76.599	18.066	51.147
																				47.034	-76.63	18.036	51.208
																				47.0628	-76.66	17.975	51.208
																				47.0916	-76.63	17.944	51.208
																				47.1204	-76.721	17.853	51.239
																				47.1492	-76.691	17.792	51.147
																				47.178	-76.691	17.731	51.147
																				47.2068	-76.721	17.609	51.147
																				47.2356	-76.66	17.548	51.117
																				47.2644	-76.66	17.487	51.117
																				47.2932	-76.691	17.426	51.086
																				47.3256	-76.691	17.365	51.117
																				47.3544	-76.691	17.334	51.056
																				47.3832	-76.66	17.242	51.086
																				47.412	-76.691	17.181	51.056
																				47.4408	-76.691	17.059	50.995
																				47.4696	-76.691	16.998	50.995
																				47.4984	-76.691	16.937	50.995
																				47.5272	-76.691	16.907	50.903
																				47.556	-76.691	16.876	50.964
																				47.5848	-76.691	16.693	50.934
																				47.6136	-76.66	16.754	50.903
																				47.6424	-76.66	16.632	50.903
																				47.6712	-76.691	16.541	50.842
																				47.7	-76.691	16.51	50.873
																				47.7288	-76.66	16.388	50.842
																				47.7576	-76.66	16.388	50.873
																				47.7864	-76.691	16.296	50.873
																				47.8152	-76.691	16.296	50.842
																				47.844	-76.66	16.205	50.812
																				47.8728	-76.721	16.144	50.812
																				47.9016	-76.691	16.022	50.842
																				47.9304	-76.691	15.93	50.842
																				47.9628	-76.721	15.93	50.812
																				47.9916	-76.691	15.808	50.812
																				48.0204	-76.691	15.778	50.751
																				48.0492	-76.691	15.686	50.781
																				48.078	-76.691	15.625	50.69
																				48.1068	-76.721	15.564	50.69
																				48.1356	-76.721	15.503	50.598
																				48.1644	-76.721	15.381	50.598
																				48.1932	-76.721	15.32	50.598
																				48.222	-76.66	15.289	50.659
																				48.2508	-76.721	15.167	50.568
																				48.2796	-76.721	15.137	50.659
																				48.3084	-76.752	15.076	50.568
																				48.3372	-76.721	14.954	50.537
																				48.366	-76.691	14.893	50.568
																				48.3948	-76.782	14.801	50.507
																				48.4236	-76.721	14.74	50.568
																				48.4524	-76.752	14.679	50.507
																				48.4812	-76.691	14.648	50.537
																				48.51	-76.721	14.496	50.476
																				48.5388	-76.721	14.435	50.476
																				48.5676	-76.691	14.313	50.415
																				48.6	-76.721	14.252	50.415
																				48.6288	-76.66	14.13	50.354
																				48.6576	-76.691	14.13	50.293
																				48.6864	-76.752	14.038	50.354
																				48.7152	-76.691	13.947	50.323
																				48.744	-76.66	13.824	50.293
																				48.7728	-76.691	13.763	50.201
																				48.8016	-76.691	13.702	50.262
																				48.8304	-76.691	13.641	50.201
																				48.8592	-76.691	13.519	50.171
																				48.888	-76.691	13.428	50.171
																				48.9168	-76.691	13.336	50.14
																				48.9456	-76.66	13.245	50.079
																				48.9744	-76.691	13.184	50.171
																				49.0032	-76.691	13.092	50.14
																				49.032	-76.66	13	50.14
																				49.0608	-76.721	12.939	50.079
																				49.0896	-76.752	12.878	50.14
																				49.1184	-76.691	12.756	50.079
																				49.1472	-76.691	12.665	50.049
																				49.176	-76.66	12.573	50.079
																				49.2048	-76.721	12.543	49.988
																				49.2336	-76.752	12.451	50.049
																				49.266	-76.752	12.39	50.018
																				49.2948	-76.752	12.238	50.049
																				49.3236	-76.752	12.146	49.988
																				49.3524	-76.691	12.054	50.049
																				49.3812	-76.691	11.993	50.018
																				49.41	-76.691	11.932	49.957
																				49.4388	-76.721	11.871	49.957
																				49.4676	-76.752	11.688	50.018
																				49.4964	-76.721	11.658	49.957
																				49.5252	-76.752	11.597	50.018
																				49.554	-76.782	11.505	49.957
																				49.5828	-76.721	11.383	49.957
																				49.6116	-76.752	11.353	49.896
																				49.6404	-76.721	11.2	49.927
																				49.6692	-76.721	11.139	49.927
																				49.698	-76.721	11.108	49.957
																				49.7268	-76.721	10.986	49.927
																				49.7556	-76.752	10.895	49.896
																				49.7844	-76.752	10.864	49.896
																				49.8132	-76.66	10.712	49.927
																				49.842	-76.721	10.651	49.927
																				49.8708	-76.721	10.559	49.957
																				49.9032	-76.721	10.468	49.927
																				49.932	-76.782	10.376	49.927
																				49.9608	-76.721	10.315	49.957
																				49.9896	-76.752	10.223	49.866
																				50.0184	-76.752	10.101	49.866
																				50.0472	-76.691	10.071	49.866
																				50.076	-76.721	10.01	49.896
																				50.1048	-76.752	9.9182	49.866
																				50.1336	-76.691	9.8267	49.805
																				50.1624	-76.752	9.7656	49.744
																				50.1912	-76.721	9.7046	49.713
																				50.22	-76.721	9.6436	49.652
																				50.2488	-76.691	9.552	49.744
																				50.2776	-76.782	9.4604	49.713
																				50.3064	-76.752	9.3994	49.652
																				50.3352	-76.691	9.3689	49.683
																				50.364	-76.782	9.2773	49.683
																				50.3928	-76.721	9.1553	49.622
																				50.4216	-76.721	9.0942	49.683
																				50.4504	-76.691	8.9417	49.622
																				50.4792	-76.721	8.9111	49.652
																				50.508	-76.782	8.8196	49.622
																				50.5404	-76.752	8.728	49.622
																				50.5692	-76.721	8.667	49.591
																				50.598	-76.721	8.5754	49.5
																				50.6268	-76.691	8.4839	49.53
																				50.6556	-76.721	8.3923	49.5
																				50.6844	-76.721	8.3008	49.408
																				50.7132	-76.782	8.2703	49.408
																				50.742	-76.782	8.1787	49.438
																				50.7708	-76.721	8.0566	49.347
																				50.7996	-76.752	7.9651	49.347
																				50.8284	-76.782	7.8735	49.286
																				50.8572	-76.721	7.8125	49.286
																				50.886	-76.752	7.7209	49.255
																				50.9148	-76.752	7.5989	49.286
																				50.9436	-76.721	7.4768	49.194
																				50.9724	-76.782	7.3853	49.255
																				51.0012	-76.782	7.3242	49.194
																				51.03	-76.782	7.2327	49.194
																				51.0588	-76.721	7.2021	49.194
																				51.0876	-76.721	7.1106	49.103
																				51.1164	-76.782	6.9885	49.133
																				51.1452	-76.752	6.958	49.011
																				51.1776	-76.752	6.8665	49.103
																				51.2064	-76.813	6.8054	49.072
																				51.2352	-76.721	6.7139	48.981
																				51.264	-76.721	6.6223	48.981
																				51.2928	-76.721	6.5918	48.981
																				51.3216	-76.752	6.4392	48.981
																				51.3504	-76.721	6.3782	48.95
																				51.3792	-76.691	6.2561	48.92
																				51.408	-76.721	6.134	48.889
																				51.4368	-76.66	6.1035	48.828
																				51.4656	-76.691	6.0425	48.828
																				51.4944	-76.752	5.8594	48.798
																				51.5232	-76.691	5.7678	48.828
																				51.552	-76.66	5.6458	48.798
																				51.5808	-76.691	5.5542	48.798
																				51.6096	-76.691	5.5237	48.767
																				51.6384	-76.691	5.3406	48.706
																				51.6672	-76.691	5.2185	48.737
																				51.696	-76.691	5.188	48.706
																				51.7248	-76.691	5.0354	48.645
																				51.7536	-76.66	4.9438	48.615
																				51.7824	-76.691	4.7607	48.584
																				51.8148	-76.691	4.7607	48.615
																				51.8436	-76.66	4.6082	48.523
																				51.8724	-76.721	4.5471	48.523
																				51.9012	-76.752	4.425	48.523
																				51.93	-76.691	4.303	48.462
																				51.9588	-76.691	4.2419	48.462
																				51.9876	-76.66	4.0894	48.37
																				52.0164	-76.721	4.0894	48.401
																				52.0452	-76.752	3.9673	48.37
																				52.074	-76.752	3.8452	48.34
																				52.1028	-76.752	3.7231	48.34
																				52.1316	-76.752	3.6011	48.279
																				52.1604	-76.691	3.5706	48.279
																				52.1892	-76.691	3.479	48.218
																				52.218	-76.691	3.3569	48.218
																				52.2468	-76.721	3.2654	48.157
																				52.2756	-76.752	3.1738	48.187
																				52.3044	-76.721	3.0518	48.157
																				52.3332	-76.752	2.9602	48.126
																				52.362	-76.782	2.9297	48.096
																				52.3908	-76.721	2.8076	48.065
																				52.4196	-76.752	2.6855	48.035
																				52.4484	-76.721	2.5635	47.943
																				52.4808	-76.721	2.4719	48.004
																				52.5096	-76.721	2.3804	47.913
																				52.5384	-76.721	2.1973	47.913
																				52.5672	-76.752	2.1362	47.943
																				52.596	-76.752	2.0447	47.882
																				52.6248	-76.66	1.8921	47.882
																				52.6536	-76.721	1.8005	47.821
																				52.6824	-76.721	1.709	47.821
																				52.7112	-76.721	1.5869	47.76
																				52.74	-76.782	1.4648	47.791
																				52.7688	-76.721	1.3428	47.729
																				52.7976	-76.752	1.1902	47.729
																				52.8264	-76.752	1.0681	47.699
																				52.8552	-76.691	1.0071	47.729
																				52.884	-76.721	0.88501	47.699
																				52.9128	-76.752	0.82397	47.638
																				52.9416	-76.691	0.76294	47.577
																				52.9704	-76.752	0.57983	47.577
																				52.9992	-76.721	0.39673	47.546
																				53.028	-76.721	0.33569	47.546
																				53.0568	-76.691	0.21362	47.577
																				53.0856	-76.782	0.12207	47.485
																				53.118	-76.752	-0.030518	47.485
																				53.1468	-76.691	-0.18311	47.424
																				53.1756	-76.782	-0.30518	47.394
																				53.2044	-76.721	-0.36621	47.394
																				53.2332	-76.721	-0.54932	47.363
																				53.262	-76.691	-0.7019	47.363
																				53.2908	-76.721	-0.79346	47.333
																				53.3196	-76.782	-1.0071	47.363
																				53.3484	-76.752	-1.0681	47.302
																				53.3772	-76.721	-1.2207	47.302
																				53.406	-76.721	-1.3733	47.333
																				53.4348	-76.691	-1.5564	47.302
																				53.4636	-76.721	-1.709	47.272
																				53.4924	-76.721	-1.8005	47.272
																				53.5212	-76.782	-1.9531	47.241
																				53.55	-76.782	-2.1057	47.241
																				53.5788	-76.721	-2.3193	47.211
																				53.6076	-76.752	-2.4109	47.211
																				53.6364	-76.782	-2.533	47.211
																				53.6652	-76.721	-2.7161	47.18
																				53.694	-76.752	-2.8076	47.18
																				53.7228	-76.752	-2.9907	47.211
																				53.7552	-76.721	-3.1738	47.15
																				53.784	-76.782	-3.2654	47.119
																				53.8128	-76.782	-3.418	47.15
																				53.8416	-76.782	-3.5095	47.15
																				53.8704	-76.721	-3.7231	47.18
																				53.8992	-76.721	-3.8452	47.089
																				53.928	-76.782	-3.9673	47.058
																				53.9568	-76.752	-4.2114	47.028
																				53.9856	-76.752	-4.2725	47.028
																				54.0144	-76.813	-4.4556	47.058
																				54.0432	-76.721	-4.5776	46.997
																				54.072	-76.721	-4.6692	46.936
																				54.1008	-76.721	-4.9438	46.967
																				54.1296	-76.752	-5.0354	46.936
																				54.1584	-76.721	-5.1575	46.936
																				54.1872	-76.691	-5.4321	46.936
																				54.216	-76.721	-5.4932	46.844
																				54.2448	-76.66	-5.7068	46.844
																				54.2736	-76.691	-5.8594	46.844
																				54.3024	-76.752	-6.012	46.814
																				54.3312	-76.691	-6.134	46.814
																				54.36	-76.66	-6.3782	46.753
																				54.3924	-76.691	-6.5002	46.783
																				54.4212	-76.691	-6.7139	46.722
																				54.45	-76.691	-6.8665	46.722
																				54.4788	-76.691	-7.0801	46.722
																				54.5076	-76.691	-7.2021	46.631
																				54.5364	-76.691	-7.4463	46.6
																				54.5652	-76.66	-7.5378	46.57
																				54.594	-76.691	-7.843	46.509
																				54.6228	-76.691	-7.9651	46.509
																				54.6516	-76.66	-8.1177	46.478
																				54.6804	-76.721	-8.3008	46.417
																				54.7092	-76.752	-8.4534	46.326
																				54.738	-76.691	-8.6365	46.326
																				54.7668	-76.691	-8.7891	46.326
																				54.7956	-76.66	-8.9722	46.265
																				54.8244	-76.721	-9.1248	46.234
																				54.8532	-76.752	-9.3079	46.234
																				54.882	-76.752	-9.4604	46.204
																				54.9108	-76.752	-9.6741	46.204
																				54.9396	-76.752	-9.8267	46.143
																				54.9684	-76.691	-9.9792	46.204
																				54.9972	-76.691	-10.162	46.173
																				55.026	-76.691	-10.345	46.112
																				55.0584	-76.721	-10.59	46.112
																				55.0872	-76.752	-10.773	46.082
																				55.116	-76.721	-10.925	46.051
																				55.1448	-76.752	-11.2	46.082
																				55.1736	-76.782	-11.353	45.99
																				55.2024	-76.721	-11.505	46.021
																				55.2312	-76.752	-11.749	45.99
																				55.26	-76.721	-11.993	45.959
																				55.2888	-76.721	-12.207	45.959
																				55.3176	-76.721	-12.299	45.99
																				55.3464	-76.721	-12.512	45.959
																				55.3752	-76.752	-12.756	45.959
																				55.404	-76.752	-12.939	45.929
																				55.4328	-76.66	-13.123	45.929
																				55.4616	-76.721	-13.336	45.898
																				55.4904	-76.721	-13.55	45.929
																				55.5192	-76.721	-13.763	45.898
																				55.548	-76.782	-13.977	45.868
																				55.5768	-76.721	-14.191	45.807
																				55.6056	-76.752	-14.404	45.898
																				55.6344	-76.752	-14.618	45.868
																				55.6632	-76.691	-14.771	45.807
																				55.6956	-76.721	-15.045	45.746
																				55.7244	-76.752	-15.259	45.776
																				55.7532	-76.691	-15.503	45.807
																				55.782	-76.752	-15.717	45.746
																				55.8108	-76.721	-15.961	45.685
																				55.8396	-76.721	-16.174	45.654
																				55.8684	-76.691	-16.479	45.685
																				55.8972	-76.782	-16.663	45.654
																				55.926	-76.752	-16.968	45.654
																				55.9548	-76.691	-17.212	45.593
																				55.9836	-76.782	-17.395	45.563
																				56.0124	-76.721	-17.67	45.532
																				56.0412	-76.721	-17.944	45.502
																				56.07	-76.691	-18.127	45.471
																				56.0988	-76.721	-18.372	45.441
																				56.1276	-76.782	-18.677	45.471
																				56.1564	-76.752	-18.86	45.38
																				56.1852	-76.721	-19.135	45.41
																				56.214	-76.721	-19.348	45.38
																				56.2428	-76.691	-19.562	45.41
																				56.2716	-76.721	-19.806	45.288
																				56.3004	-76.721	-20.142	45.258
																				56.3328	-76.782	-20.355	45.197
																				56.3616	-76.782	-20.63	45.197
																				56.3904	-76.721	-20.905	45.197
																				56.4192	-76.752	-21.118	45.135
																				56.448	-76.782	-21.454	45.074
																				56.4768	-76.721	-21.698	45.074
																				56.5056	-76.752	-22.003	45.074
																				56.5344	-76.752	-22.308	45.044
																				56.5632	-76.721	-22.522	45.013
																				56.592	-76.782	-22.858	45.013
																				56.6208	-76.782	-23.071	45.044
																				56.6496	-76.782	-23.438	45.044
																				56.6784	-76.721	-23.743	44.983
																				56.7072	-76.721	-23.987	44.952
																				56.736	-76.782	-24.292	44.952
																				56.7648	-76.752	-24.597	44.952
																				56.7936	-76.752	-24.872	44.952
																				56.8224	-76.813	-25.238	44.922
																				56.8512	-76.721	-25.513	44.952
																				56.88	-76.721	-25.818	44.952
																				56.9088	-76.721	-26.184	44.861
																				56.9376	-76.752	-26.489	44.861
																				56.97	-76.721	-26.825	44.8
																				56.9988	-76.691	-27.13	44.83
																				57.0276	-76.721	-27.466	44.83
																				57.0564	-76.66	-27.802	44.8
																				57.0852	-76.691	-28.198	44.8
																				57.114	-76.752	-28.412	44.678
																				57.1428	-76.691	-28.87	44.678
																				57.1716	-76.66	-29.236	44.678
																				57.2004	-76.691	-29.572	44.678
																				57.2292	-76.691	-29.907	44.617
																				57.258	-76.691	-30.365	44.617
																				57.2868	-76.691	-30.67	44.586
																				57.3156	-76.691	-31.128	44.556
																				57.3444	-76.691	-31.525	44.586
																				57.3732	-76.66	-31.921	44.586
																				57.402	-76.691	-32.318	44.525
																				57.4308	-76.691	-32.745	44.495
																				57.4596	-76.66	-33.173	44.403
																				57.4884	-76.721	-33.6	44.434
																				57.5172	-76.752	-34.119	44.342
																				57.546	-76.691	-34.454	44.403
																				57.5748	-76.691	-35.004	44.312
																				57.6072	-76.66	-35.431	44.342
																				57.636	-76.721	-35.98	44.373
																				57.6648	-76.752	-36.53	44.312
																				57.6936	-76.752	-36.957	44.281
																				57.7224	-76.752	-37.506	44.189
																				57.7512	-76.752	-38.025	44.159
																				57.78	-76.691	-38.605	44.189
																				57.8088	-76.691	-39.185	44.098
																				57.8376	-76.691	-39.764	44.128
																				57.8664	-76.721	-40.314	44.128
[truncated: 2,785 more rows]

## Sheet: Fig 2
Fig. 2: Optimization of BacNav expression in cardiomyocytes via promoter selection
Fig. 2d	CMV-h2SheP	cTnT-h2SheP	MHCK7-h2SheP
	31.6386	15.3614	33.0119
	21.4478	20.4741	54.1398
	23.7852	13.1161	58.8599
	69.8704	14.1935	77.4423
	69.415	40.334	39.2267
		31.3102	27.8562
		20.7995	34.9968
		16.6042	34.9288
		8.1914	46.5159
		14.7737	21.2643
Fig. 2e	Control	cTnT-h2SheP	CMV-h2SheP	MHCK7-h2SheP
	8.20735	18.3396	17.4611	21.1317
	14.3038	12.8301	23.6061	23.4249
	7.74822	12.3533	22.1599	18.5585
	7.48808	13.7456	17.4802	21.325
	9.93835	14.7145	18.7858	23.3038
	16.2869	22.8123	21.9535	24.8288
Fig. 2f	Control	cTnT-h2SheP	CMV-h2SheP	MHCK7-h2SheP
	89.1393	107.398	126.679	148.967
	81.1464	66.3094	82.6984	92.4381
	62.8515	63.2267	100.827	109.188
	105.592	57.078	102.861	72.8218
	67.7105	105.483	95.0027	96.4117
	97.1358	87.1763	96.8039	129.22
Fig. 2g	Control	cTnT-h2SheP	CMV-h2SheP	MHCK7-h2SheP
	5	6	7	5
	9	9	7	10
	9	9	9	9
	9	8	8	10
	9	8	8	9
	9	7	6	9

## Sheet: Fig 3
Fig. 3: Effects of BacNav expression in genetically engineered HEK293 cells
Fig. 3a	SCN5A		KCNJ2		GJA1
	Ex293	ExSheP293	Ex293	ExSheP293	Ex293	ExSheP293
	0.625576	0.650457	0.411636	0.262479	1.69419	1.30171
	0.491685	0.483305	0.216793	0.222443	1.13808	1.20507
	0.705162	0.439589	0.274038	0.221156	1.15545	1.08026
	0.659326	0.495384	0.240452	0.24542	1.21938	1.1952
	0.618709	1.00696	0.172816	0.358489	1.22367	2.10672
	0.642169	0.795536	0.18021	0.267943	1.24957	1.79005
	0.692708	0.864537	0.244485	0.221442	1.21325	1.64148
Fig. 3b
	AVG			SEM
V	ExSheP293	Ex293		ExSheP293	Ex293
-60	-1.34385	1.45519		2.9002	0.63288
-50	-15.7017	-7.69796		5.87145	1.76797
-40	-103.774	-97.531		12.2426	17.984
-30	-135.541	-128.581		14.4998	15.9675
-20	-134.05	-127.104		15.0618	14.7463
-10	-107.871	-109.55		13.3073	12.673
0	-78.2718	-87.9118		14.297	12.1789
10	-50.3293	-63.7335		15.5683	10.4903
20	-31.3286	-39.8173		16.6842	8.74264
Fig. 3c
	AVG			SEM
Vm	Ex293	ExSheP293		Ex293	ExSheP293
-90	-37.6829	-29.888		5.2335	4.46843
-80	-7.80227	-1.16699		2.05372	0.878902
-70	6.93796	10.949		1.15563	1.13952
-60	11.5209	13.0951		2.21691	1.49571
-50	9.42592	9.22783		2.027	1.38778
-40	5.33656	5.18978		1.20097	1.22192
-30	2.8923	3.10115		0.616845	1.23883
-20	1.99784	2.43769		0.407901	1.36036
-10	1.87254	2.39132		0.32051	1.54778
0	2.87023	2.88867		0.496178	1.69107
10	4.16369	3.46065		0.704799	1.79937
20	4.82016	3.88318		0.87534	1.98262
30	5.16333	4.28891		0.990199	2.16555
40	5.74777	4.69549		1.03862	2.33652
50	5.94891	5.16135		1.03223	2.47062
Fig. 3d	Nav1.5
TTX (uM)	0	2	10	50
	-161.073	-41.7497	-14.575	-0.2091
	-108.182	-72.8461	-6.94	-0.87853
	-89.3982	-40.1581	-7.57826	0.386164
	-152.51	-121.614	-3.26097	-2.28632
	-164.881	-78.553	-5.21029	-1.12938
		-87.5159		-2.41415
				0.005893
Fig. 3e	h2SheP
TTX (uM)	0	2	10	50
	-34.8937	-85.3076	-29.1784	-69.9831
	-54.7639	-26.8768	-29.1172	-35.5
	-38.1739	-20.312	-41.0147	-35.3887
	-13.6454	-24.6519	-19.4048	-25.0595
	-23.2367	-13.7281	-70.0819	-26.3045
		-90.8492		-31.1213
				-23.45
Fig. 3f
TTX (uM)	0	2	4	10
	27.2811	27.4319	20.5446	0
	24.7245	24.036	20.4928	0
	27.0341	25.3151	22.7078	0
	24.1214	22.4831	19.728	0
	26.0905	22.2985	21.6286	0
	26.0497	24.2648	21.921	0
	27.986	24.5914	22.2664	0
	27.3169	24.8391	21.7483	0
Fig. 3g
TTX (uM)	0	2	4	10
	28.2808	27.3979	23.0243	19.2169
	29.8026	27.3137	22.9788	17.7729
	29.6066	26.475	23.4293	17.7843
	30.412	27.4262	24.0478	16.4691
	29.0236	28.8167	26.5345	15.6691
	30.9338	28.8314	27.3996	18.5242
	30.7493	28.6939	26.9063	18.8291
	28.479	28.8756	25.5671	16.9694
Fig. 3h
TTX (uM)	0	2	4	10
	27.3965	26.0407	24.6558	24.1035
	24.0357	22.2383	21.3541	23.0835
	23.9859	22.51	23.9907	24.724
	24.9733	25.3176	24.848	22.6775
	26.2983	23.4541	22.698	22.665
	25.8867	24.5574	24.7311	24.2048

## Sheet: Supplementary Fig 2
Supplementary Fig. 2: TTX inhibits endogenous Nav1.5 but not BacNav current in engineered HEK293 cells
Supplementary Fig. 2b
TTX (uM)	0	2	4	10
	38.2801	29.9908	26.1507	0
	31.8943	28.7543	26.3354	0
	30.4213	28.9621	27.0192	0
	27.5874	26.5749	24.9506	0
	26.0772	26.2157	26.5599	0
	26.111	27.1528	27.1683	0
	27.2409	27.3376	27.5952	0
	27.1947	27.8534	26.9797	0
Supplementary Fig. 2c
TTX (uM)	0	2	4	10
	104.464	86.337	80.6263	72.8127
	105.345	88.96	84.725	75.9486
	107.794	86.2649	83.3607	75.191
	96.9174	82.7793	85.4502	75.9587
	82.0625	92.9613	99.3134	77.2522
	92.3387	97.4372	100.562	82.5925
	90.6885	94.7804	103.755	85.287
	91.44	94.8557	98.9818	78.2493
Supplementary Fig. 2d
TTX (uM)	0	2	4	10
	84.7486	81.9225	84.4267	84.4173
	76.3976	77.6779	76.235	75.7398
	77.8919	71.8805	77.6482	76.3737
	76.3891	84.3878	77.7861	77.7695
	72.8091	82.0138	73.2837	74.099
	75.0953	83.1821	76.4802	78.8767

## Sheet: Supplementary Fig 3
Supplementary Fig. 3: BacNav current is distinct from ATX_II induced late Nav1.5 current
	Supplementary Fig. 3d
	Ex293										KirCxSheP293										Ex293 with ATX_II
	0.01062	0.00194	0.02453	0.0105	0.0085	0.00185	0.022	0.0015			0.01183	0.020642	0.0186	0.0186	0.015	0.011	0.02	0.017			0.055769	0.021437	0.035309	0.080907	0.053879	0.080907	0.029217	0.053879
	Supplementary Fig. 3e
	Ex293										KirCxSheP293										Ex293 with ATX_II
	0.010647	0.0106598	0.0131796	0.025647	0.00865981	0.0133	0.015647	0.0206598			0.0349575	0.0264471	0.00758131	0.00758131	0.023	0.0207178	0.018	0.015				0.135402	0.0471091	0.0489072	0.0996583	0.112705	0.150579	0.0794695	0.108274

## Sheet: Fig 4
Fig. 4: BacNav expression enhances cardiomyocyte excitability in vitro
Fig. 4a	GFP	h2SheP	No virus
	0.019827	0.0187887	0.0225782
	0.0512167	0.0177069	0.0465874
	0.0167652	0.0313273	0.0219396
	0.0510045	0.0343409	0.0768723
	0.0256424	0.0747472	0.0267934
	0.0534057	0.102371	0.123287
	0.0278576	0.0273732	0.013052
	0.0264427	0.0309811	0.0173222
	0.145553	0.0763052	0.104412
	0.0316374	0.0303776	0.0199109
	0.014919	0.153004	0.0240648
Fig. 4b
No virus															GFP															h2SheP
-35.0801	-160.127	-114.722	-189.738	-492.534											-28.1788	-310.732	-179.578	-315.813	-196.041	-183.959										-107.618	-407.135	-131.532	-189.361	-92.6895	-100.4	-246.31	-315.202	-139.803	-143.603
Fig. 4e
Vm	Ina
-50	-5.42737	-3.03652	-4.86264	-2.91786	-2.298	-0.684823	-3.7234
-40	-19.64	-31.8933	-21.1099	0.839286	-6.26686	-36.4784	-12.1277
-30	-227.091	-112.059	-63.739	-40.4857	-12.6066	-129.99	-55.875
-20	-332.657	-203.829	-135.558	-66.4571	-25.4673	-177.928	-109.79
-10	-337.441	-263.84	-179.444	-210.154	-64.5925	-233.538	-198.822
0	-270.472	-293.351	-169.11	-221.604	-94.9177	-225.287	-230.388
10	-204.686	-246.048	-137.082	-148.8	-97.4143	-195.079	-216.822
20	-180.448	-187.815	-104.038	-108.05	-83.84	-160.57	-172.734
30	-117.486	-132.621	-64.0522	-52.6214	-67.5514	-124.081	-108.537
40	-60.5263	-78.059	-27.1621	4.21429	-43.7114	-86.7006	-51.9016
50	9.41053	-27.0028	8.67582	50.7143	-23.0857	-52.9938	9.06915
60		21.5955	48.4231		-4.07143	-20.5676	54.7074
	Fig. 4g				Fig. 4h				Fig. 4i				Fig. 4j
	No virus	GFP	h2SheP		No virus	GFP	h2SheP		No virus	GFP	h2SheP		No virus	GFP	h2SheP
	76.7591	83.2444	107.676		92.2859	105.451	124.447		156.608	253.5	252.887		-71.595	-78.9617	-76.6561
	173.241	74.7863	148.936		107.054	113.412	139.944		278.451	257.165	240.512		-82.6091	-83.5389	-92.0619
	180.171	73.6	139.423		104.676	84.8151	140.483		199.996	224.297	263.146		-84.0463	-70.3192	-90.8009
	172.359	60.8974	140.875		112.317	76.8086	139.423		231.371	188.969	280.152		-78.534	-87.0416	-89.8011
	147.436	126.596	164.888		109.071	113.531	123.958		237.787	244.196	151.681		-78.9809	-77.5999	-77.8768
	189.968	114.85	171.825		106.563	99.4505	125.984		304.976	215.71	156.477		-70.5831	-81.108	-78.4071
	178.228	70.7447	195.513		104.737	111.14	123.289		286.06	231.337	152.452		-70.0387	-82.4669	-88.6823
	99.8932	100.854	210.554		102.34	119.729	126.499		263.998	273.489	170.337		-69.9913	-88.1137	-83.0113
	109.509	86.4461	221.451		101.382	113.352	128.416		204.215	168.022	168.423		-74.8627		-83.5244
	88.0235	119.936	168.623		92.3352	105.045	123.382		137.441	246.355	143.852		-92.2131		-81.512
	87.49		170.576		94.3682		124.915		131.653		160.905		-83.0461		-83.0452
	77.4573		182.303		95.6357		129.124		131.677		180.859		-85.2292		-91.4015
	89.0192		195.513		104.617		134.529		196.835		176.1		-71.8715		-88.6681
	76.9231		201.923		102.512		135.34		167.588		167.014		-69.919		-75.1388
	127.932		191.773		116.422		135.251		156.657		214.262		-76.2305		-83.1783
	130.876		208.511		98.5289		129.03		178.642		185.127		-84.1783
	122.329		211.087		101.695		126.724		164.19		178.286		-80.5413
	121.002		140.342		101.507		115.788		194.557		196.362		-73.8484
	99.2529		178.762		91.9497		116.992		176.435		285.426		-90.4245
	110.874				102.443				294.461				-77.8791
	97.7564				110.78				228.575				-70.1683
	80.4904				83.5228				208.85				-78.2554
	100.8				103.056				214.952				-76.9403
	104.478				98.6412				209.025				-91.7307
	116.862				102.7				177.804				-95.538
	144.765				104.07				184.791				-89.4096
	94.8827				97.5964				235.251				-81.1695
	122.601				119.013				169.556				-79.7115
	122.068				118.762				167.843
	120.726				118.493				146.396
	99.6802				102.718				258.017
	72.4947				102.356				309.066

## Sheet: Supplementary Fig 4
	Supplementary Fig. 4: Stable expression of BacNav in NRVMs does not alter expression of endogenous cardiac ion channel and transporter genes
	ATP2A2				CACNA1C				GJA1				h2SheP				KCNH2				KCNJ2				RYR2				ATP1A3				CACNA1H				SLC8A1
	GFP	h2SheP	No virus		GFP	h2SheP	No virus		GFP	h2SheP	No virus		GFP	h2SheP	No virus		GFP	h2SheP	No virus		GFP	h2SheP	No virus		GFP	h2SheP	No virus		GFP	h2SheP	No virus		GFP	h2SheP	No virus		GFP	h2SheP	No virus
									0.0299283	0.0410523	0.00145714		0.0149153	23.9789	0.00284632		0.0260156	0.00986378	0.0366581		0.010702	0.00966963	0.0123501		0.164218	0.10376	0.176681		0.413877	0.340413	0.266539		0.0512538	0.0322756	0.0402254		0.639357	0.520884	0.384117
	3.69492	0.629017	3.01962		0.0460643	0.0238703	0.0412072		0.29156	0.0485829	0.278305		0.042036	8.56863	0.00212919		0.0370823	0.00603045	0.0412787		0.0148831	0.00302135	0.0152185		0.268993	0.0401708	0.154103		0.48335	0.45	0.314241		0.0384854	0.045617	0.0386582		1.01628	0.548176	0.459735
	0.81698	0.804386	0.742758		0.0915005	0.0176673	0.0634975		0.0371508	0.147596	0.157324		0.00105137	10.0206	0.00340766		0.00472686	0.00658262	0.00508381		0.00361962	0.0047399	0.00436038		0.0787056	0.123878	0.0687118		0.27585	0.405389	0.276405		0.0214926	0.0394513	0.0357702		0.354754	0.501628	0.404194
	1.63926	1.8493	3.40383		0.0243744	0.0481963	0.0313464		0.15051	0.398867	0.314562		0.00136924	25.5977	0.000809236		0.0164061	0.009517	0.0331209		0.0100839	0.00856439	0.0184747		0.234315	0.186246	0.41056		0.50777	0.385392	0.0119699		0.0538057	0.0351731	0.00348093		0.62441	0.493179	0.031462
	2.44705	1.75862	4.26603		0.0772	0.0837808	0.148171		0.0868186	0.367844	1.0562		0.00413227	38.676	0.00106188		0.0126248	0.0109621	0.0118777		0.00665225	0.0102262	0.0221406		0.106676	0.283581	0.452902		0.758581	0.406827	0.444673		0.0602181	0.0279159	0.0463749		0.634643	0.396354	0.416391
	1.6212	2.68339	2.6665		0.0419783	0.0820282	0.108585		0.188092	0.426121	0.481718		0.00183819	84.7169	0.001658		0.0145151	0.0130337	0.0221172		0.00567155	0.0135545	0.00828337		0.16917	0.442969	0.289951		0.308837	0.242989	0.463477		0.0347038	0.0209469	0.0406665		0.322012	0.276213	0.390513
					0.0575377	0.108681	0.0968657		0.0533775	0.11737	0.0228505		0.00606994	7.10772	0.00511685		0.0214711	0.0224903	0.0472042		0.00855181	0.00766848	0.0198487		0.0563905	0.134083	0.202291		0.337509	0.311378			0.0243943	0.0241346			0.283334	0.226001
	0.790219	0.674135	1.53203		0.0320786	0.0428262	0.0385678		0.0847502	0.119822	0.000355341		0.00153377	8.57227	0.0657002		0.00629565	0.00530326	0.00648444		0.00498846	0.00411245	0.00194446		0.0763666	0.108506	0.0329576
	8.35213	1.57841	2.68666		0.0288848	0.0405968	0.00904637		0.557218	0.32403	0.416908		0.00124038	38.8658	0.00111442		0.0444348	0.00974056	0.0245769		0.026477	0.00845064	0.0167031		0.756346	0.286441	0.343753
	1.7295	1.08672	1.33094		0.223193	0.100804	0.128088		0.0971566	0.374798	0.0071517		0.0044478	26.2693	0.0450743		0.011545	0.0058069	0.0048039		0.0054159	0.0110297	0.0020075		0.106215	0.15684	0.0409049
	1.26462	4.03961	1.25344		0.0369463	0.0520959	0.0110494		0.0088128	0.394764	0.008569		0.0036369	112.797	0.0063751		0.0066833	0.0238226	0.0061761		0.0012802	0.0119723	0.0016588		0.0481677	0.57181	0.0576877
					0.0155226	0.136588	0.0184451

## Sheet: Supplementary Fig 5
	Supplementary Fig. 5: BacNav expression improves AP conduction in hiPSC-CM monolayers
	Supplementary Fig. 4e			Supplementary Fig. 4f			Supplementary Fig. 4g
	GFP	h2SheP		GFP	h2SheP		GFP	h2SheP
	10.2288	15.2681		196.555	202.506		4	4
	13.4171	18.731		251.943	121.843		3	4
	10.7451	13.6463		270.41	230.391		4	3
	7.99348	16.7649		207.449	174.824		3	4
	7.15167	20.5956		185.913	131.758		3	5.55556
	7.03715	16.7451		190.174	270.127		3	4
		19.7241			262.94			4

## Sheet: Supplementary Fig 8
	Supplementary Fig. 8: Varying cell seeding density and treatment with mitomycin-C yield highly arrhythmogenic NRVM cultures
	Supplementary Fig. 7b	CV
	300K	300K + mito	400K	400K+ mito	600K	600K + mito	800K	800K + mito
	11.4449	12.7029	11.4662	10.1296
	12.447	14.5131	16.3313	15.6976
	13.8184		16.2184	15.465
	11.4644	16.8093	16.7433	15.6991	13.7167	16.3307	22.6289	23.4323
	11.3795	11.1394	12.15	16.4819	17.438	16.0603		19.6497
	11.1992	13.5399	15.1319	17.4759	17.125	23.3458	19.3292	21.5791
	14.2291	14.9053	14.7667	18.0245	20.2389	18.6105	19.6894	20.6804
	Supplementary Fig. 7c	APD
	300K	300K + mito	400K	400K+ mito	600K	600K + mito	800K	800K + mito
	188.217	157.654	107.737	78.8683
	194.205	114.194	108.279	102.934
	172.587		127.669	76.7849
	167.179	78.5106	136.212	60.563	59.1196	67.1294	78.4081	54.8612
	132.882	146.464	173.731	89.459	84.2584	76.4469		58.0523
	141.874	64.9324	169.062	87.4028	34.9505	97.7855	71.7291	69.7332
	102.586	108.809	165.461	77.2074	69.0201	71.3284	44.5489	54.5246
	Supplementary Fig. 7d	MCR
	300K	300K + mito	400K	400K+ mito	600K	600K + mito	800K	800K + mito
	6	6	7	8
	4	8	9	9
	7		7	8
	5.55556	7	7	12	11	9	12	10
	8	10	6	11	9	9		9
	6	10.989	5.71429	10	13	9	10	10
	7.40741	11	6	12.5	11	12	10	11
	Supplementary Fig. 7e	Reentry-induced rate
	300K	300K + mito	400K	400K+ mito	600K	600K + mito	800K	800K + mito
	75	71.4286	75	75	100	100	75	100

## Sheet: Fig 6
	Fig. 6: BacNav expression improves conduction and prevents reentrant activity in fibrotic cardiomyocyte cultures
		Fig. 6d					Fig. 6e				Fig. 6f				Fig. 6h
		No virus	GFP	h2SheP			No virus	GFP	h2SheP		No virus	GFP	h2SheP		No virus	GFP	h2SheP
		12.7029	21.8568	17.5567			157.654	112.624	117.159		6	8	9		59.2593	54.2857	22.2222
		14.5131	15.5213	18.2426			114.194	79.8499	114.565		8	10	9
		16.8093	10.6094	21.7643			78.5106	58.9614	107.119		7	9	9
		11.1394	17.2752	25.5831			146.464	56.9067	141.558		10	9	9
		13.5399	14.8476	23.7393			64.9324	92.8694	146.567		10.989	11	7
		14.9053	18.2766	18.2595			108.809	116.747	91.1934		11	8	6.66667
		10.6059	13.0764	21.1843			77.1421	93.5052	122.218		6	8.47458	8
		17.3735	19.2702	20.007			91.4232	97.2585	117.365		8	9	9
		13.0545	17.9004	21.5913			70.337	65.0863	145.858		8.33333	10	8
		16.0351	17.0773	21.0532			53.7365	83.7422	125.412		11	9	9
		12.1405	14.1405	17.8335			58.5307	82.7262	143.345		8	8	8
		17.1716	17.8083	21.0397			77.0014	67.9866	167.375		9	8	8
		14.4559	11.2112	24.5617			71.6279	84.4692	167.95		6	8	7
		9.62076	17.6244	17.1934			74.2583	84.6944	73.6088		12	11	6.66667
		13.0276	18.0259	19.5743			36.9252	95.2634	82.6282		6.45161	9	7.40741
		19.7884	16.9409	22.9261			43.9467	87.689	92.7578		10.5263	10	8
		18.3536	14.7308	25.4263			67.2999	58.4059	106.901		14	9	9.52381
		17.2105	16.7844	27.0039			94.5905	113.878	127.279		9.52381	9	8.33333
		18.4109	18.6646				78.5516	63.5851			7	7
		17.8144	13.4071				56.3502	52.1212			7.40741	10
		18.9951	12.8031				77.4293	88.5257			7.69231	8.33333
		18.5063	17.1852				76.1205	94.9019			10	6
		19.6888	16.4002				56.8917	94.9019			10	9
		18.8116	21.6891				88.0549	79.5609			11	9
		16.3836	16.8483				50.1603	93.1719			8	10
		9.94954	13.8061				48.9114	91.1603			14	9
			12.0294					69.8606			13	9.52381
			16.5678					81.1654				10
			14.8296					83.1668				8
			18.4035					78.4889				10
			21.1702					90.7218				8
												11
												13
												13
												9.52381

[truncated: 7 more sheets: Supplementary Fig 10, Fig 7, Supplementary Fig 11, Fig 8f, Fig 8g, Fig 8h-m, Supplementary stats analysis]
